# Supplementary material for: A Cross-Comparison of High-Throughput Platforms for Circulating MicroRNA Quantification, Agreement in Risk Classification, and Biomarker Discovery in Non-Small Cell Lung Cancer
Source: Front Oncol. 2022 Jul 19;12:911613. doi: 10.3389/fonc.2022.911613 (PMC9343840; doi:10.3389/fonc.2022.911613)
Supplement: Supplementary file 5 [file Table_1.xlsx]

## Sheet: Summary
Supplementary Table S1 miRs included in the MSC Score
Supplementary Table S2 Presence and detection of ct-miRs by platform and by sample. The 488 miRNAs present on all five platforms are highlighted.
Supplementary Table S3 List of miRs belonging to the four clusters shown in Fig. 3A
Supplementary Table S4 MSC classification of individual samples profiled on the different platforms
Supplementary Table S5 Differential expression analysis between lung cancer patients and healthy donors for each platform
Supplementary Table S6 Ranking of the 26 ct-miRs present and detected in all samples according to stability measure for selection of a normalizer miR. miRs are ranked according to the average rank across platforms.
Supplementary Table S7 Performance of the top diagnostic miR biomarkers in the analyzed cohort and in TCGA tumor tissue dataset.
Supplementary Table S8 Normalized data for all platforms and sample information

## Sheet: Table S1-MSC score
Supplementary Table S1 miRs included in the MSC Score
hsa-miR-15b-5p
hsa-miR-16-5p
hsa-miR-19b-3p
hsa-miR-21-5p
hsa-miR-30c-5p
hsa-miR-92a-3p
hsa-miR-142-3p
hsa-miR-148a-3p
hsa-miR-197-3p
hsa-miR-221-3p
hsa-miR-30b-5p
hsa-miR-451a
hsa-miR-140-5p
hsa-miR-486-5p
hsa-miR-660-5p
hsa-miR-106a-5p
hsa-miR-126-3p
hsa-miR-140-3p
hsa-miR-133a-3p
hsa-miR-101-3p
hsa-miR-320a
hsa-miR-145-5p
hsa-miR-17-5p
hsa-miR-28-3p

## Sheet: Table S2-488 miRs
Supplementary Table S2. Presence and detection of miRs by platform and by sample. The 488 miRs present on all five platforms are highlighted
The three duplicate plasma samples from the same indiviuals are colored in yellow, green and orange.
miRNA	accession	mirna_sequence_v21	gc_content	OAC	OAA	QIASEQ	EDGESEQ	MIRCURY	Number_of_platforms	super_core	JM01_Lung_Cancer_OAC	JL99_Lung_Cancer_OAC	JM05_Lung_Cancer_OAC	JM09_Lung_Cancer_OAC	JM03_Lung_Cancer_OAC	JM13_Lung_Cancer_OAC	JM17_Lung_Cancer_OAC	JM19_Lung_Cancer_OAC	JM07_Lung_Cancer_OAC	JM11_Lung_Cancer_OAC	JM15_Lung_Cancer_OAC	JM16_Control_Heavy_Smoker_OAC	JM04_Control_Heavy_Smoker_OAC	JM08_Control_Heavy_Smoker_OAC	JM02_Control_Heavy_Smoker_OAC	JM18_Control_Heavy_Smoker_OAC	JM14_Control_Heavy_Smoker_OAC	JM06_Control_Heavy_Smoker_OAC	JM10_Control_Heavy_Smoker_OAC	JM20_Control_Heavy_Smoker_OAC	JM21_Control_Heavy_Smoker_OAC	JM00_Control_Heavy_Smoker_OAC	JM12_Control_Heavy_Smoker_OAC	JM16_Control_Heavy_Smoker_OAA	JM04_Control_Heavy_Smoker_OAA	JM08_Control_Heavy_Smoker_OAA	JM02_Control_Heavy_Smoker_OAA	JM18_Control_Heavy_Smoker_OAA	JM14_Control_Heavy_Smoker_OAA	JM06_Control_Heavy_Smoker_OAA	JM10_Control_Heavy_Smoker_OAA	JM20_Control_Heavy_Smoker_OAA	JM21_Control_Heavy_Smoker_OAA	JM00_Control_Heavy_Smoker_OAA	JM12_Control_Heavy_Smoker_OAA	JM01_Lung_Cancer_OAA	JL99_Lung_Cancer_OAA	JM05_Lung_Cancer_OAA	JM09_Lung_Cancer_OAA
hsa-let-7a-2-3p	MIMAT0010195	CUGUACAGCCUCCUAGCUUUCC	54.5454545454545	Absent	Absent	Absent	Present	Present	2	No	Absent	Absent	Absent	Absent	Absent	Absent	Absent	Absent	Absent	Absent	Absent	Absent	Absent	Absent	Absent	Absent	Absent	Absent	Absent	Absent	Absent	Absent	Absent	Absent	Absent	Absent	Absent	Absent	Absent	Absent	Absent	Absent	Absent	Absent	Absent	Absent	Absent	Absent	Absent
hsa-let-7a-3p	MIMAT0004481	CUAUACAAUCUACUGUCUUUC	33.3333333333333	Present	Present	Present	Present	Present	5	No	Undetected	Undetected	Undetected	Undetected	Undetected	Detected	Undetected	Undetected	Undetected	Undetected	Undetected	Undetected	Undetected	Undetected	Undetected	Undetected	Undetected	Undetected	Undetected	Undetected	Undetected	Undetected	Undetected	Undetected	Undetected	Undetected	Undetected	Undetected	Undetected	Undetected	Undetected	Undetected	Undetected	Undetected	Undetected	Undetected	Undetected	Undetected	Undetected
hsa-let-7a-5p	MIMAT0000062	UGAGGUAGUAGGUUGUAUAGUU	36.3636363636364	Present	Present	Present	Present	Present	5	No	Detected	Detected	Detected	Detected	Detected	Detected	Detected	Detected	Detected	Detected	Detected	Detected	Detected	Detected	Detected	Undetected	Detected	Detected	Detected	Detected	Detected	Detected	Detected	Detected	Undetected	Detected	Detected	Detected	Detected	Undetected	Detected	Detected	Detected	Undetected	Undetected	Undetected	Undetected	Detected	Detected
hsa-let-7b-3p	MIMAT0004482	CUAUACAACCUACUGCCUUCCC	50	Present	Present	Present	Absent	Present	4	No	Undetected	Undetected	Undetected	Undetected	Undetected	Undetected	Undetected	Undetected	Undetected	Undetected	Undetected	Undetected	Undetected	Undetected	Undetected	Undetected	Undetected	Undetected	Undetected	Undetected	Undetected	Undetected	Undetected	Undetected	Undetected	Detected	Undetected	Detected	Detected	Undetected	Undetected	Detected	Detected	Undetected	Undetected	Undetected	Detected	Undetected	Undetected
hsa-let-7b-5p	MIMAT0000063	UGAGGUAGUAGGUUGUGUGGUU	45.4545454545455	Present	Present	Present	Present	Present	5	No	Undetected	Undetected	Undetected	Undetected	Undetected	Undetected	Undetected	Undetected	Undetected	Undetected	Undetected	Undetected	Undetected	Undetected	Undetected	Undetected	Undetected	Undetected	Undetected	Undetected	Undetected	Undetected	Undetected	Detected	Detected	Detected	Detected	Undetected	Detected	Detected	Detected	Detected	Detected	Detected	Detected	Detected	Detected	Detected	Detected
hsa-let-7c-3p	MIMAT0026472	CUGUACAACCUUCUAGCUUUCC	45.4545454545455	Absent	Absent	Present	Present	Absent	2	No	Absent	Absent	Absent	Absent	Absent	Absent	Absent	Absent	Absent	Absent	Absent	Absent	Absent	Absent	Absent	Absent	Absent	Absent	Absent	Absent	Absent	Absent	Absent	Absent	Absent	Absent	Absent	Absent	Absent	Absent	Absent	Absent	Absent	Absent	Absent	Absent	Absent	Absent	Absent
hsa-let-7c-5p	MIMAT0000064	UGAGGUAGUAGGUUGUAUGGUU	40.9090909090909	Present	Present	Present	Present	Present	5	No	Detected	Detected	Detected	Detected	Detected	Detected	Detected	Detected	Detected	Detected	Detected	Detected	Detected	Detected	Detected	Detected	Detected	Detected	Detected	Detected	Detected	Detected	Detected	Undetected	Undetected	Undetected	Undetected	Undetected	Undetected	Undetected	Undetected	Undetected	Undetected	Undetected	Undetected	Undetected	Undetected	Undetected	Undetected
hsa-let-7d-3p	MIMAT0004484	CUAUACGACCUGCUGCCUUUCU	50	Present	Present	Present	Present	Present	5	No	Undetected	Undetected	Undetected	Undetected	Undetected	Undetected	Undetected	Undetected	Undetected	Undetected	Undetected	Undetected	Undetected	Undetected	Undetected	Undetected	Undetected	Undetected	Undetected	Undetected	Undetected	Undetected	Undetected	Detected	Detected	Undetected	Detected	Detected	Detected	Detected	Detected	Detected	Detected	Detected	Detected	Undetected	Detected	Detected	Detected
hsa-let-7d-5p	MIMAT0000065	AGAGGUAGUAGGUUGCAUAGUU	40.9090909090909	Present	Present	Present	Present	Present	5	No	Detected	Detected	Detected	Detected	Detected	Detected	Detected	Detected	Detected	Detected	Detected	Detected	Detected	Detected	Detected	Detected	Detected	Detected	Detected	Detected	Detected	Detected	Detected	Detected	Detected	Detected	Detected	Detected	Detected	Detected	Detected	Detected	Detected	Undetected	Undetected	Detected	Detected	Detected	Detected
hsa-let-7e-3p	MIMAT0004485	CUAUACGGCCUCCUAGCUUUCC	54.5454545454545	Present	Present	Absent	Present	Present	4	No	Undetected	Undetected	Undetected	Undetected	Undetected	Undetected	Undetected	Undetected	Undetected	Undetected	Undetected	Undetected	Undetected	Undetected	Undetected	Undetected	Undetected	Undetected	Undetected	Undetected	Undetected	Undetected	Undetected	Undetected	Undetected	Undetected	Undetected	Undetected	Undetected	Undetected	Detected	Undetected	Undetected	Undetected	Detected	Detected	Detected	Detected	Undetected
hsa-let-7e-5p	MIMAT0000066	UGAGGUAGGAGGUUGUAUAGUU	40.9090909090909	Present	Present	Present	Present	Present	5	No	Detected	Detected	Detected	Detected	Detected	Detected	Detected	Detected	Detected	Detected	Detected	Detected	Detected	Detected	Detected	Detected	Detected	Detected	Detected	Detected	Detected	Detected	Detected	Detected	Undetected	Undetected	Undetected	Detected	Detected	Undetected	Detected	Detected	Detected	Undetected	Detected	Undetected	Undetected	Undetected	Detected
hsa-let-7f-1-3p	MIMAT0004486	CUAUACAAUCUAUUGCCUUCCC	40.9090909090909	Present	Present	Present	Present	Present	5	No	Undetected	Undetected	Undetected	Undetected	Undetected	Undetected	Undetected	Undetected	Undetected	Undetected	Undetected	Undetected	Undetected	Undetected	Undetected	Undetected	Undetected	Undetected	Undetected	Undetected	Undetected	Undetected	Undetected	Detected	Undetected	Undetected	Undetected	Undetected	Detected	Undetected	Undetected	Detected	Undetected	Undetected	Detected	Undetected	Undetected	Undetected	Undetected
hsa-let-7f-2-3p	MIMAT0004487	CUAUACAGUCUACUGUCUUUCC	40.9090909090909	Present	Present	Present	Present	Present	5	No	Undetected	Undetected	Undetected	Undetected	Undetected	Undetected	Undetected	Undetected	Undetected	Undetected	Undetected	Undetected	Undetected	Undetected	Undetected	Undetected	Undetected	Undetected	Undetected	Undetected	Undetected	Undetected	Undetected	Undetected	Undetected	Detected	Detected	Undetected	Detected	Undetected	Detected	Detected	Undetected	Undetected	Detected	Undetected	Detected	Detected	Undetected
hsa-let-7f-5p	MIMAT0000067	UGAGGUAGUAGAUUGUAUAGUU	31.8181818181818	Present	Present	Present	Present	Present	5	No	Detected	Detected	Detected	Detected	Detected	Detected	Detected	Detected	Detected	Detected	Detected	Detected	Detected	Detected	Detected	Detected	Detected	Detected	Detected	Detected	Detected	Detected	Detected	Undetected	Undetected	Detected	Undetected	Undetected	Undetected	Undetected	Detected	Undetected	Detected	Undetected	Undetected	Undetected	Undetected	Undetected	Detected
hsa-let-7g-3p	MIMAT0004584	CUGUACAGGCCACUGCCUUGC	61.9047619047619	Present	Present	Present	Present	Present	5	No	Undetected	Undetected	Undetected	Undetected	Undetected	Undetected	Undetected	Undetected	Undetected	Undetected	Undetected	Undetected	Undetected	Undetected	Undetected	Undetected	Undetected	Undetected	Undetected	Undetected	Undetected	Undetected	Undetected	Detected	Undetected	Detected	Detected	Undetected	Detected	Undetected	Undetected	Detected	Detected	Undetected	Undetected	Undetected	Detected	Undetected	Detected
hsa-let-7g-5p	MIMAT0000414	UGAGGUAGUAGUUUGUACAGUU	36.3636363636364	Present	Present	Present	Present	Present	5	Yes	Detected	Detected	Detected	Detected	Detected	Detected	Detected	Detected	Detected	Detected	Detected	Detected	Detected	Detected	Detected	Detected	Detected	Detected	Detected	Detected	Detected	Detected	Detected	Detected	Detected	Detected	Detected	Detected	Detected	Detected	Detected	Detected	Detected	Detected	Detected	Detected	Detected	Detected	Detected
hsa-let-7i-3p	MIMAT0004585	CUGCGCAAGCUACUGCCUUGCU	59.0909090909091	Present	Present	Present	Absent	Present	4	No	Undetected	Undetected	Undetected	Undetected	Undetected	Undetected	Undetected	Undetected	Undetected	Undetected	Undetected	Undetected	Undetected	Undetected	Undetected	Undetected	Undetected	Undetected	Undetected	Undetected	Undetected	Undetected	Undetected	Detected	Undetected	Undetected	Undetected	Undetected	Undetected	Undetected	Undetected	Undetected	Undetected	Undetected	Undetected	Undetected	Undetected	Undetected	Undetected
hsa-let-7i-5p	MIMAT0000415	UGAGGUAGUAGUUUGUGCUGUU	40.9090909090909	Absent	Present	Present	Present	Present	4	No	Absent	Absent	Absent	Absent	Absent	Absent	Absent	Absent	Absent	Absent	Absent	Absent	Absent	Absent	Absent	Absent	Absent	Absent	Absent	Absent	Absent	Absent	Absent	Detected	Detected	Detected	Detected	Undetected	Detected	Undetected	Detected	Detected	Detected	Detected	Detected	Detected	Detected	Detected	Detected
hsa-miR-1	NA	NA	0	Absent	Absent	Absent	Present	Present	2	No	Absent	Absent	Absent	Absent	Absent	Absent	Absent	Absent	Absent	Absent	Absent	Absent	Absent	Absent	Absent	Absent	Absent	Absent	Absent	Absent	Absent	Absent	Absent	Absent	Absent	Absent	Absent	Absent	Absent	Absent	Absent	Absent	Absent	Absent	Absent	Absent	Absent	Absent	Absent
hsa-miR-1-3p	MIMAT0000416	UGGAAUGUAAAGAAGUAUGUAU	27.2727272727273	Present	Present	Present	Absent	Absent	3	No	Detected	Detected	Undetected	Undetected	Detected	Undetected	Undetected	Detected	Detected	Detected	Detected	Detected	Undetected	Undetected	Undetected	Detected	Detected	Detected	Detected	Undetected	Undetected	Undetected	Detected	Detected	Undetected	Detected	Detected	Detected	Detected	Detected	Detected	Detected	Detected	Detected	Detected	Undetected	Detected	Detected	Detected
hsa-miR-1-5p	MIMAT0031892	ACAUACUUCUUUAUAUGCCCAU	31.8181818181818	Absent	Absent	Present	Absent	Absent	1	No	Absent	Absent	Absent	Absent	Absent	Absent	Absent	Absent	Absent	Absent	Absent	Absent	Absent	Absent	Absent	Absent	Absent	Absent	Absent	Absent	Absent	Absent	Absent	Absent	Absent	Absent	Absent	Absent	Absent	Absent	Absent	Absent	Absent	Absent	Absent	Absent	Absent	Absent	Absent
hsa-miR-100-3p	MIMAT0004512	CAAGCUUGUAUCUAUAGGUAUG	36.3636363636364	Present	Present	Absent	Present	Present	4	No	Undetected	Undetected	Undetected	Undetected	Undetected	Undetected	Undetected	Undetected	Undetected	Undetected	Undetected	Undetected	Undetected	Undetected	Undetected	Undetected	Undetected	Undetected	Undetected	Undetected	Undetected	Undetected	Undetected	Undetected	Undetected	Undetected	Undetected	Undetected	Undetected	Undetected	Undetected	Undetected	Undetected	Undetected	Undetected	Undetected	Undetected	Undetected	Undetected
hsa-miR-100-5p	MIMAT0000098	AACCCGUAGAUCCGAACUUGUG	50	Present	Present	Present	Present	Present	5	No	Detected	Detected	Detected	Detected	Detected	Detected	Detected	Detected	Undetected	Detected	Detected	Detected	Detected	Detected	Detected	Detected	Detected	Detected	Detected	Detected	Undetected	Detected	Detected	Detected	Undetected	Detected	Detected	Undetected	Detected	Undetected	Detected	Detected	Undetected	Undetected	Undetected	Undetected	Detected	Undetected	Undetected
hsa-miR-101-3p	MIMAT0000099	UACAGUACUGUGAUAACUGAA	33.3333333333333	Present	Present	Present	Present	Present	5	No	Detected	Detected	Detected	Detected	Detected	Detected	Detected	Detected	Detected	Detected	Detected	Detected	Detected	Detected	Detected	Detected	Detected	Detected	Detected	Detected	Detected	Detected	Detected	Detected	Detected	Detected	Detected	Detected	Detected	Detected	Detected	Detected	Detected	Detected	Detected	Detected	Detected	Detected	Detected
hsa-miR-101-5p	MIMAT0004513	CAGUUAUCACAGUGCUGAUGCU	45.4545454545455	Present	Present	Present	Present	Present	5	No	Undetected	Undetected	Undetected	Undetected	Undetected	Undetected	Undetected	Undetected	Undetected	Undetected	Undetected	Undetected	Undetected	Undetected	Undetected	Undetected	Undetected	Undetected	Undetected	Undetected	Undetected	Undetected	Undetected	Detected	Undetected	Undetected	Undetected	Undetected	Undetected	Undetected	Undetected	Undetected	Undetected	Undetected	Undetected	Undetected	Undetected	Undetected	Undetected
hsa-miR-103a-2-5p	MIMAT0009196	AGCUUCUUUACAGUGCUGCCUUG	47.8260869565217	Absent	Present	Present	Present	Absent	3	No	Absent	Absent	Absent	Absent	Absent	Absent	Absent	Absent	Absent	Absent	Absent	Absent	Absent	Absent	Absent	Absent	Absent	Absent	Absent	Absent	Absent	Absent	Absent	Detected	Detected	Detected	Detected	Detected	Detected	Detected	Detected	Detected	Detected	Detected	Detected	Undetected	Detected	Detected	Detected
hsa-miR-103a-3p	MIMAT0000101	AGCAGCAUUGUACAGGGCUAUGA	47.8260869565217	Present	Present	Present	Present	Present	5	No	Detected	Detected	Detected	Detected	Detected	Detected	Detected	Detected	Detected	Detected	Detected	Detected	Detected	Detected	Detected	Detected	Detected	Detected	Detected	Detected	Detected	Detected	Detected	Detected	Detected	Detected	Undetected	Undetected	Detected	Detected	Detected	Detected	Detected	Detected	Undetected	Detected	Undetected	Detected	Detected
hsa-miR-103b	MIMAT0007402	UCAUAGCCCUGUACAAUGCUGCU	47.8260869565217	Absent	Absent	Present	Absent	Present	2	No	Absent	Absent	Absent	Absent	Absent	Absent	Absent	Absent	Absent	Absent	Absent	Absent	Absent	Absent	Absent	Absent	Absent	Absent	Absent	Absent	Absent	Absent	Absent	Absent	Absent	Absent	Absent	Absent	Absent	Absent	Absent	Absent	Absent	Absent	Absent	Absent	Absent	Absent	Absent
hsa-miR-105-3p	MIMAT0004516	ACGGAUGUUUGAGCAUGUGCUA	45.4545454545455	Present	Present	Present	Present	Present	5	No	Undetected	Undetected	Undetected	Undetected	Undetected	Undetected	Undetected	Undetected	Undetected	Undetected	Undetected	Undetected	Undetected	Undetected	Undetected	Undetected	Undetected	Undetected	Undetected	Undetected	Undetected	Undetected	Undetected	Undetected	Undetected	Undetected	Undetected	Undetected	Undetected	Undetected	Undetected	Undetected	Undetected	Undetected	Undetected	Undetected	Undetected	Undetected	Undetected
hsa-miR-105-5p	MIMAT0000102	UCAAAUGCUCAGACUCCUGUGGU	47.8260869565217	Present	Present	Present	Present	Present	5	No	Undetected	Undetected	Undetected	Undetected	Undetected	Undetected	Undetected	Undetected	Undetected	Undetected	Undetected	Undetected	Undetected	Undetected	Undetected	Undetected	Undetected	Undetected	Undetected	Undetected	Undetected	Undetected	Undetected	Undetected	Undetected	Undetected	Undetected	Undetected	Undetected	Undetected	Undetected	Undetected	Undetected	Undetected	Undetected	Undetected	Undetected	Undetected	Undetected
hsa-miR-106a-3p	MIMAT0004517	CUGCAAUGUAAGCACUUCUUAC	40.9090909090909	Present	Present	Present	Present	Present	5	No	Undetected	Undetected	Undetected	Undetected	Undetected	Undetected	Undetected	Undetected	Undetected	Undetected	Undetected	Undetected	Undetected	Undetected	Undetected	Undetected	Undetected	Undetected	Undetected	Undetected	Undetected	Undetected	Undetected	Undetected	Undetected	Undetected	Undetected	Undetected	Undetected	Undetected	Undetected	Undetected	Undetected	Undetected	Undetected	Undetected	Undetected	Undetected	Undetected
hsa-miR-106a-5p	MIMAT0000103	AAAAGUGCUUACAGUGCAGGUAG	43.4782608695652	Present	Present	Present	Present	Present	5	No	Detected	Detected	Detected	Detected	Detected	Detected	Detected	Detected	Detected	Detected	Detected	Detected	Detected	Detected	Detected	Detected	Detected	Detected	Detected	Detected	Detected	Detected	Detected	Detected	Undetected	Undetected	Undetected	Detected	Undetected	Undetected	Undetected	Undetected	Undetected	Undetected	Undetected	Undetected	Undetected	Undetected	Undetected
hsa-miR-106b-3p	MIMAT0004672	CCGCACUGUGGGUACUUGCUGC	63.6363636363636	Present	Present	Present	Present	Present	5	No	Undetected	Undetected	Undetected	Undetected	Undetected	Undetected	Undetected	Undetected	Undetected	Undetected	Undetected	Undetected	Undetected	Undetected	Undetected	Undetected	Undetected	Undetected	Undetected	Undetected	Undetected	Undetected	Undetected	Detected	Detected	Detected	Detected	Detected	Detected	Detected	Detected	Detected	Detected	Detected	Detected	Detected	Detected	Detected	Detected
hsa-miR-106b-5p	MIMAT0000680	UAAAGUGCUGACAGUGCAGAU	42.8571428571429	Present	Present	Present	Present	Present	5	No	Detected	Detected	Detected	Detected	Detected	Detected	Detected	Detected	Detected	Undetected	Detected	Detected	Detected	Detected	Detected	Detected	Detected	Detected	Detected	Detected	Detected	Detected	Detected	Undetected	Undetected	Detected	Undetected	Undetected	Undetected	Undetected	Undetected	Undetected	Detected	Detected	Undetected	Undetected	Undetected	Undetected	Undetected
hsa-miR-107	MIMAT0000104	AGCAGCAUUGUACAGGGCUAUCA	47.8260869565217	Present	Present	Present	Present	Present	5	No	Detected	Detected	Detected	Detected	Detected	Detected	Detected	Detected	Detected	Detected	Detected	Detected	Detected	Detected	Detected	Detected	Detected	Detected	Detected	Detected	Detected	Detected	Detected	Detected	Undetected	Detected	Undetected	Undetected	Detected	Undetected	Detected	Detected	Detected	Detected	Detected	Detected	Undetected	Undetected	Detected
hsa-miR-10a-3p	MIMAT0004555	CAAAUUCGUAUCUAGGGGAAUA	36.3636363636364	Present	Present	Present	Present	Present	5	No	Undetected	Undetected	Undetected	Undetected	Undetected	Undetected	Undetected	Undetected	Undetected	Undetected	Undetected	Undetected	Undetected	Undetected	Undetected	Undetected	Undetected	Undetected	Undetected	Undetected	Undetected	Undetected	Undetected	Undetected	Undetected	Undetected	Undetected	Undetected	Undetected	Undetected	Undetected	Undetected	Undetected	Undetected	Undetected	Undetected	Undetected	Undetected	Undetected
hsa-miR-10a-5p	MIMAT0000253	UACCCUGUAGAUCCGAAUUUGUG	43.4782608695652	Present	Present	Present	Present	Present	5	No	Detected	Detected	Detected	Detected	Detected	Detected	Detected	Detected	Detected	Detected	Detected	Detected	Detected	Detected	Detected	Detected	Detected	Detected	Detected	Detected	Detected	Detected	Detected	Detected	Detected	Detected	Detected	Detected	Detected	Detected	Detected	Detected	Detected	Detected	Detected	Detected	Detected	Detected	Detected
hsa-miR-10b-3p	MIMAT0004556	ACAGAUUCGAUUCUAGGGGAAU	40.9090909090909	Present	Present	Present	Present	Present	5	No	Detected	Detected	Detected	Detected	Detected	Detected	Detected	Detected	Detected	Detected	Detected	Detected	Detected	Detected	Detected	Detected	Detected	Detected	Detected	Detected	Detected	Detected	Detected	Undetected	Undetected	Undetected	Undetected	Undetected	Undetected	Undetected	Undetected	Undetected	Undetected	Undetected	Undetected	Undetected	Undetected	Undetected	Undetected
hsa-miR-10b-5p	MIMAT0000254	UACCCUGUAGAACCGAAUUUGUG	43.4782608695652	Present	Present	Present	Present	Present	5	No	Undetected	Undetected	Undetected	Undetected	Undetected	Undetected	Undetected	Undetected	Undetected	Undetected	Undetected	Undetected	Undetected	Undetected	Undetected	Detected	Undetected	Undetected	Undetected	Undetected	Undetected	Undetected	Undetected	Detected	Undetected	Detected	Undetected	Undetected	Detected	Undetected	Detected	Detected	Detected	Detected	Detected	Undetected	Detected	Detected	Detected
hsa-miR-1178-3p	MIMAT0005823	UUGCUCACUGUUCUUCCCUAG	47.6190476190476	Present	Present	Present	Present	Present	5	No	Undetected	Undetected	Undetected	Undetected	Undetected	Undetected	Undetected	Undetected	Undetected	Undetected	Undetected	Undetected	Undetected	Undetected	Undetected	Undetected	Undetected	Undetected	Undetected	Undetected	Undetected	Undetected	Undetected	Undetected	Undetected	Undetected	Undetected	Undetected	Undetected	Undetected	Undetected	Undetected	Undetected	Undetected	Undetected	Undetected	Undetected	Undetected	Undetected
hsa-miR-1178-5p	MIMAT0022940	CAGGGUCAGCUGAGCAUG	61.1111111111111	Absent	Absent	Absent	Present	Absent	1	No	Absent	Absent	Absent	Absent	Absent	Absent	Absent	Absent	Absent	Absent	Absent	Absent	Absent	Absent	Absent	Absent	Absent	Absent	Absent	Absent	Absent	Absent	Absent	Absent	Absent	Absent	Absent	Absent	Absent	Absent	Absent	Absent	Absent	Absent	Absent	Absent	Absent	Absent	Absent
hsa-miR-1179	MIMAT0005824	AAGCAUUCUUUCAUUGGUUGG	38.0952380952381	Present	Present	Present	Present	Present	5	No	Undetected	Undetected	Undetected	Undetected	Undetected	Undetected	Undetected	Undetected	Undetected	Undetected	Undetected	Undetected	Undetected	Undetected	Undetected	Undetected	Undetected	Undetected	Undetected	Undetected	Undetected	Undetected	Undetected	Undetected	Undetected	Undetected	Undetected	Undetected	Undetected	Undetected	Undetected	Undetected	Undetected	Undetected	Undetected	Undetected	Undetected	Undetected	Undetected
hsa-miR-1180-3p	MIMAT0005825	UUUCCGGCUCGCGUGGGUGUGU	63.6363636363636	Present	Present	Present	Present	Absent	4	No	Detected	Detected	Undetected	Undetected	Undetected	Undetected	Undetected	Detected	Undetected	Undetected	Undetected	Undetected	Undetected	Undetected	Detected	Undetected	Undetected	Undetected	Undetected	Undetected	Undetected	Undetected	Undetected	Undetected	Undetected	Undetected	Undetected	Undetected	Undetected	Undetected	Undetected	Undetected	Undetected	Undetected	Undetected	Undetected	Undetected	Undetected	Undetected
hsa-miR-1180-5p	MIMAT0026735	GGACCCACCCGGCCGGGAAUA	71.4285714285714	Absent	Absent	Present	Present	Absent	2	No	Absent	Absent	Absent	Absent	Absent	Absent	Absent	Absent	Absent	Absent	Absent	Absent	Absent	Absent	Absent	Absent	Absent	Absent	Absent	Absent	Absent	Absent	Absent	Absent	Absent	Absent	Absent	Absent	Absent	Absent	Absent	Absent	Absent	Absent	Absent	Absent	Absent	Absent	Absent
hsa-miR-1181	MIMAT0005826	CCGUCGCCGCCACCCGAGCCG	85.7142857142857	Absent	Absent	Present	Absent	Present	2	No	Absent	Absent	Absent	Absent	Absent	Absent	Absent	Absent	Absent	Absent	Absent	Absent	Absent	Absent	Absent	Absent	Absent	Absent	Absent	Absent	Absent	Absent	Absent	Absent	Absent	Absent	Absent	Absent	Absent	Absent	Absent	Absent	Absent	Absent	Absent	Absent	Absent	Absent	Absent
hsa-miR-1182	MIMAT0005827	GAGGGUCUUGGGAGGGAUGUGAC	60.8695652173913	Present	Present	Present	Present	Present	5	No	Undetected	Undetected	Undetected	Undetected	Undetected	Undetected	Undetected	Undetected	Undetected	Undetected	Undetected	Undetected	Undetected	Undetected	Undetected	Undetected	Undetected	Undetected	Undetected	Undetected	Undetected	Undetected	Undetected	Undetected	Undetected	Undetected	Undetected	Undetected	Undetected	Undetected	Undetected	Undetected	Undetected	Undetected	Undetected	Undetected	Undetected	Undetected	Undetected
hsa-miR-1183	MIMAT0005828	CACUGUAGGUGAUGGUGAGAGUGGGCA	55.5555555555556	Present	Present	Present	Present	Present	5	No	Undetected	Undetected	Undetected	Undetected	Undetected	Undetected	Undetected	Undetected	Undetected	Undetected	Undetected	Undetected	Undetected	Undetected	Undetected	Undetected	Undetected	Undetected	Undetected	Undetected	Undetected	Undetected	Undetected	Undetected	Undetected	Undetected	Undetected	Undetected	Undetected	Undetected	Undetected	Undetected	Undetected	Undetected	Undetected	Undetected	Undetected	Undetected	Undetected
hsa-miR-1184	MIMAT0005829	CCUGCAGCGACUUGAUGGCUUCC	60.8695652173913	Present	Present	Absent	Present	Present	4	No	Undetected	Undetected	Undetected	Undetected	Undetected	Undetected	Undetected	Undetected	Undetected	Undetected	Undetected	Undetected	Undetected	Undetected	Undetected	Undetected	Undetected	Undetected	Undetected	Undetected	Undetected	Undetected	Undetected	Undetected	Undetected	Undetected	Undetected	Undetected	Undetected	Undetected	Undetected	Undetected	Undetected	Undetected	Undetected	Undetected	Undetected	Undetected	Undetected
hsa-miR-1185-1-3p	MIMAT0022838	AUAUACAGGGGGAGACUCUUAU	40.9090909090909	Absent	Absent	Present	Present	Absent	2	No	Absent	Absent	Absent	Absent	Absent	Absent	Absent	Absent	Absent	Absent	Absent	Absent	Absent	Absent	Absent	Absent	Absent	Absent	Absent	Absent	Absent	Absent	Absent	Absent	Absent	Absent	Absent	Absent	Absent	Absent	Absent	Absent	Absent	Absent	Absent	Absent	Absent	Absent	Absent
hsa-miR-1185-2-3p	MIMAT0022713	AUAUACAGGGGGAGACUCUCAU	45.4545454545455	Absent	Absent	Present	Present	Absent	2	No	Absent	Absent	Absent	Absent	Absent	Absent	Absent	Absent	Absent	Absent	Absent	Absent	Absent	Absent	Absent	Absent	Absent	Absent	Absent	Absent	Absent	Absent	Absent	Absent	Absent	Absent	Absent	Absent	Absent	Absent	Absent	Absent	Absent	Absent	Absent	Absent	Absent	Absent	Absent
hsa-miR-1185-5p	MIMAT0005798	AGAGGAUACCCUUUGUAUGUU	38.0952380952381	Absent	Absent	Present	Present	Present	3	No	Absent	Absent	Absent	Absent	Absent	Absent	Absent	Absent	Absent	Absent	Absent	Absent	Absent	Absent	Absent	Absent	Absent	Absent	Absent	Absent	Absent	Absent	Absent	Absent	Absent	Absent	Absent	Absent	Absent	Absent	Absent	Absent	Absent	Absent	Absent	Absent	Absent	Absent	Absent
hsa-miR-1193	MIMAT0015049	GGGAUGGUAGACCGGUGACGUGC	65.2173913043478	Absent	Absent	Absent	Present	Absent	1	No	Absent	Absent	Absent	Absent	Absent	Absent	Absent	Absent	Absent	Absent	Absent	Absent	Absent	Absent	Absent	Absent	Absent	Absent	Absent	Absent	Absent	Absent	Absent	Absent	Absent	Absent	Absent	Absent	Absent	Absent	Absent	Absent	Absent	Absent	Absent	Absent	Absent	Absent	Absent
hsa-miR-1197	MIMAT0005955	UAGGACACAUGGUCUACUUCU	42.8571428571429	Present	Present	Present	Present	Absent	4	No	Undetected	Undetected	Undetected	Undetected	Undetected	Undetected	Undetected	Undetected	Undetected	Undetected	Undetected	Undetected	Undetected	Undetected	Undetected	Undetected	Undetected	Undetected	Undetected	Undetected	Undetected	Undetected	Undetected	Detected	Undetected	Detected	Undetected	Undetected	Detected	Undetected	Undetected	Detected	Detected	Undetected	Detected	Undetected	Undetected	Undetected	Undetected
hsa-miR-1199-3p	MIMAT0031120	UGCGGCCGGUGCUCAACCUGC	71.4285714285714	Absent	Absent	Present	Present	Absent	2	No	Absent	Absent	Absent	Absent	Absent	Absent	Absent	Absent	Absent	Absent	Absent	Absent	Absent	Absent	Absent	Absent	Absent	Absent	Absent	Absent	Absent	Absent	Absent	Absent	Absent	Absent	Absent	Absent	Absent	Absent	Absent	Absent	Absent	Absent	Absent	Absent	Absent	Absent	Absent
hsa-miR-1199-5p	MIMAT0031119	CCUGAGCCCGGGCCGCGCAG	85	Absent	Absent	Present	Absent	Absent	1	No	Absent	Absent	Absent	Absent	Absent	Absent	Absent	Absent	Absent	Absent	Absent	Absent	Absent	Absent	Absent	Absent	Absent	Absent	Absent	Absent	Absent	Absent	Absent	Absent	Absent	Absent	Absent	Absent	Absent	Absent	Absent	Absent	Absent	Absent	Absent	Absent	Absent	Absent	Absent
hsa-miR-1200	MIMAT0005863	CUCCUGAGCCAUUCUGAGCCUC	59.0909090909091	Present	Present	Present	Present	Present	5	No	Undetected	Undetected	Undetected	Undetected	Undetected	Undetected	Undetected	Undetected	Undetected	Undetected	Undetected	Undetected	Undetected	Undetected	Undetected	Undetected	Undetected	Undetected	Undetected	Undetected	Undetected	Undetected	Undetected	Undetected	Undetected	Undetected	Undetected	Undetected	Undetected	Undetected	Undetected	Undetected	Undetected	Undetected	Undetected	Undetected	Undetected	Undetected	Undetected
hsa-miR-1202	MIMAT0005865	GUGCCAGCUGCAGUGGGGGAG	71.4285714285714	Absent	Absent	Present	Present	Absent	2	No	Absent	Absent	Absent	Absent	Absent	Absent	Absent	Absent	Absent	Absent	Absent	Absent	Absent	Absent	Absent	Absent	Absent	Absent	Absent	Absent	Absent	Absent	Absent	Absent	Absent	Absent	Absent	Absent	Absent	Absent	Absent	Absent	Absent	Absent	Absent	Absent	Absent	Absent	Absent
hsa-miR-1203	MIMAT0005866	CCCGGAGCCAGGAUGCAGCUC	71.4285714285714	Present	Present	Present	Absent	Present	4	No	Undetected	Undetected	Undetected	Undetected	Undetected	Undetected	Undetected	Undetected	Undetected	Undetected	Undetected	Undetected	Undetected	Undetected	Undetected	Undetected	Undetected	Undetected	Undetected	Undetected	Undetected	Undetected	Undetected	Undetected	Undetected	Undetected	Undetected	Undetected	Undetected	Undetected	Undetected	Undetected	Undetected	Undetected	Undetected	Undetected	Undetected	Undetected	Undetected
hsa-miR-1204	MIMAT0005868	UCGUGGCCUGGUCUCCAUUAU	52.3809523809524	Present	Present	Absent	Present	Present	4	No	Undetected	Undetected	Undetected	Undetected	Undetected	Undetected	Undetected	Undetected	Undetected	Undetected	Undetected	Undetected	Undetected	Undetected	Undetected	Undetected	Undetected	Undetected	Undetected	Undetected	Undetected	Undetected	Undetected	Undetected	Undetected	Undetected	Undetected	Undetected	Undetected	Undetected	Undetected	Undetected	Undetected	Undetected	Undetected	Undetected	Undetected	Undetected	Undetected
hsa-miR-1205	MIMAT0005869	UCUGCAGGGUUUGCUUUGAG	50	Present	Present	Absent	Present	Present	4	No	Undetected	Undetected	Undetected	Undetected	Undetected	Undetected	Undetected	Undetected	Undetected	Undetected	Undetected	Undetected	Undetected	Undetected	Undetected	Undetected	Undetected	Undetected	Undetected	Undetected	Undetected	Undetected	Undetected	Undetected	Undetected	Undetected	Undetected	Undetected	Undetected	Undetected	Undetected	Undetected	Undetected	Undetected	Undetected	Undetected	Undetected	Undetected	Undetected
hsa-miR-1206	MIMAT0005870	UGUUCAUGUAGAUGUUUAAGC	33.3333333333333	Present	Present	Present	Present	Present	5	No	Undetected	Undetected	Undetected	Undetected	Undetected	Undetected	Undetected	Undetected	Undetected	Undetected	Undetected	Undetected	Undetected	Undetected	Undetected	Undetected	Undetected	Undetected	Undetected	Undetected	Undetected	Undetected	Undetected	Undetected	Undetected	Undetected	Undetected	Undetected	Undetected	Undetected	Undetected	Undetected	Undetected	Undetected	Undetected	Undetected	Undetected	Undetected	Undetected
hsa-miR-1207-3p	MIMAT0005872	UCAGCUGGCCCUCAUUUC	55.5555555555556	Absent	Absent	Absent	Present	Absent	1	No	Absent	Absent	Absent	Absent	Absent	Absent	Absent	Absent	Absent	Absent	Absent	Absent	Absent	Absent	Absent	Absent	Absent	Absent	Absent	Absent	Absent	Absent	Absent	Absent	Absent	Absent	Absent	Absent	Absent	Absent	Absent	Absent	Absent	Absent	Absent	Absent	Absent	Absent	Absent
hsa-miR-1207-5p	MIMAT0005871	UGGCAGGGAGGCUGGGAGGGG	76.1904761904762	Absent	Absent	Absent	Present	Present	2	No	Absent	Absent	Absent	Absent	Absent	Absent	Absent	Absent	Absent	Absent	Absent	Absent	Absent	Absent	Absent	Absent	Absent	Absent	Absent	Absent	Absent	Absent	Absent	Absent	Absent	Absent	Absent	Absent	Absent	Absent	Absent	Absent	Absent	Absent	Absent	Absent	Absent	Absent	Absent
hsa-miR-1208	MIMAT0005873	UCACUGUUCAGACAGGCGGA	55	Present	Present	Present	Present	Present	5	No	Undetected	Undetected	Undetected	Undetected	Undetected	Undetected	Undetected	Undetected	Undetected	Undetected	Undetected	Undetected	Undetected	Undetected	Undetected	Undetected	Undetected	Undetected	Undetected	Undetected	Undetected	Undetected	Undetected	Undetected	Undetected	Undetected	Undetected	Undetected	Undetected	Undetected	Undetected	Undetected	Undetected	Undetected	Undetected	Undetected	Undetected	Undetected	Undetected
hsa-miR-122-3p	MIMAT0004590	AACGCCAUUAUCACACUAAAUA	31.8181818181818	Present	Present	Present	Absent	Present	4	No	Undetected	Undetected	Undetected	Undetected	Undetected	Undetected	Undetected	Undetected	Undetected	Undetected	Undetected	Undetected	Undetected	Undetected	Undetected	Undetected	Undetected	Undetected	Undetected	Undetected	Undetected	Undetected	Undetected	Undetected	Undetected	Undetected	Undetected	Undetected	Undetected	Undetected	Undetected	Undetected	Undetected	Undetected	Undetected	Undetected	Undetected	Undetected	Undetected
hsa-miR-122-5p	MIMAT0000421	UGGAGUGUGACAAUGGUGUUUG	45.4545454545455	Present	Present	Present	Present	Present	5	No	Detected	Detected	Detected	Detected	Detected	Detected	Detected	Detected	Detected	Undetected	Detected	Detected	Detected	Detected	Detected	Detected	Detected	Detected	Detected	Detected	Detected	Detected	Detected	Detected	Undetected	Detected	Detected	Detected	Detected	Detected	Detected	Detected	Detected	Detected	Detected	Undetected	Detected	Detected	Detected
hsa-miR-1224-3p	MIMAT0005459	CCCCACCUCCUCUCUCCUCAG	66.6666666666667	Present	Present	Absent	Absent	Present	3	No	Undetected	Undetected	Undetected	Undetected	Undetected	Undetected	Undetected	Undetected	Undetected	Undetected	Undetected	Undetected	Undetected	Undetected	Undetected	Undetected	Undetected	Undetected	Undetected	Undetected	Undetected	Undetected	Undetected	Undetected	Undetected	Undetected	Undetected	Undetected	Undetected	Undetected	Undetected	Undetected	Undetected	Undetected	Undetected	Undetected	Undetected	Undetected	Undetected
hsa-miR-1224-5p	MIMAT0005458	GUGAGGACUCGGGAGGUGG	68.4210526315789	Absent	Absent	Present	Present	Absent	2	No	Absent	Absent	Absent	Absent	Absent	Absent	Absent	Absent	Absent	Absent	Absent	Absent	Absent	Absent	Absent	Absent	Absent	Absent	Absent	Absent	Absent	Absent	Absent	Absent	Absent	Absent	Absent	Absent	Absent	Absent	Absent	Absent	Absent	Absent	Absent	Absent	Absent	Absent	Absent
hsa-miR-1225-3p	MIMAT0005573	UGAGCCCCUGUGCCGCCCCCAG	77.2727272727273	Present	Present	Present	Present	Absent	4	No	Undetected	Undetected	Undetected	Undetected	Undetected	Undetected	Undetected	Undetected	Undetected	Undetected	Undetected	Undetected	Undetected	Undetected	Undetected	Undetected	Undetected	Undetected	Undetected	Undetected	Undetected	Undetected	Undetected	Undetected	Undetected	Undetected	Undetected	Undetected	Undetected	Undetected	Undetected	Undetected	Undetected	Undetected	Undetected	Undetected	Undetected	Undetected	Undetected
hsa-miR-1225-5p	MIMAT0005572	GUGGGUACGGCCCAGUGGGGGG	77.2727272727273	Absent	Absent	Absent	Present	Absent	1	No	Absent	Absent	Absent	Absent	Absent	Absent	Absent	Absent	Absent	Absent	Absent	Absent	Absent	Absent	Absent	Absent	Absent	Absent	Absent	Absent	Absent	Absent	Absent	Absent	Absent	Absent	Absent	Absent	Absent	Absent	Absent	Absent	Absent	Absent	Absent	Absent	Absent	Absent	Absent
hsa-miR-1226-3p	MIMAT0005577	UCACCAGCCCUGUGUUCCCUAG	59.0909090909091	Absent	Absent	Present	Present	Absent	2	No	Absent	Absent	Absent	Absent	Absent	Absent	Absent	Absent	Absent	Absent	Absent	Absent	Absent	Absent	Absent	Absent	Absent	Absent	Absent	Absent	Absent	Absent	Absent	Absent	Absent	Absent	Absent	Absent	Absent	Absent	Absent	Absent	Absent	Absent	Absent	Absent	Absent	Absent	Absent
hsa-miR-1226-5p	MIMAT0005576	GUGAGGGCAUGCAGGCCUGGAUGGGG	69.2307692307692	Present	Present	Absent	Absent	Absent	2	No	Undetected	Undetected	Undetected	Undetected	Undetected	Undetected	Undetected	Undetected	Undetected	Undetected	Undetected	Undetected	Undetected	Undetected	Undetected	Undetected	Undetected	Undetected	Undetected	Undetected	Undetected	Undetected	Undetected	Undetected	Undetected	Undetected	Undetected	Undetected	Undetected	Undetected	Undetected	Undetected	Undetected	Undetected	Undetected	Undetected	Undetected	Undetected	Undetected
hsa-miR-1227-3p	MIMAT0005580	CGUGCCACCCUUUUCCCCAG	65	Present	Present	Present	Present	Present	5	No	Detected	Detected	Undetected	Detected	Detected	Detected	Detected	Detected	Detected	Detected	Undetected	Detected	Detected	Detected	Undetected	Undetected	Detected	Detected	Detected	Detected	Undetected	Detected	Detected	Undetected	Undetected	Undetected	Undetected	Undetected	Undetected	Undetected	Undetected	Detected	Undetected	Undetected	Undetected	Undetected	Undetected	Undetected	Undetected
hsa-miR-1227-5p	MIMAT0022941	GUGGGGCCAGGCGGUGG	82.3529411764706	Absent	Absent	Present	Absent	Absent	1	No	Absent	Absent	Absent	Absent	Absent	Absent	Absent	Absent	Absent	Absent	Absent	Absent	Absent	Absent	Absent	Absent	Absent	Absent	Absent	Absent	Absent	Absent	Absent	Absent	Absent	Absent	Absent	Absent	Absent	Absent	Absent	Absent	Absent	Absent	Absent	Absent	Absent	Absent	Absent
hsa-miR-1228-3p	MIMAT0005583	UCACACCUGCCUCGCCCCCC	75	Absent	Absent	Present	Present	Absent	2	No	Absent	Absent	Absent	Absent	Absent	Absent	Absent	Absent	Absent	Absent	Absent	Absent	Absent	Absent	Absent	Absent	Absent	Absent	Absent	Absent	Absent	Absent	Absent	Absent	Absent	Absent	Absent	Absent	Absent	Absent	Absent	Absent	Absent	Absent	Absent	Absent	Absent	Absent	Absent
hsa-miR-1228-5p	MIMAT0005582	GUGGGCGGGGGCAGGUGUGUG	76.1904761904762	Present	Present	Absent	Absent	Absent	2	No	Undetected	Undetected	Undetected	Undetected	Undetected	Undetected	Undetected	Undetected	Undetected	Undetected	Undetected	Undetected	Undetected	Undetected	Undetected	Undetected	Undetected	Undetected	Undetected	Undetected	Undetected	Undetected	Undetected	Undetected	Undetected	Undetected	Undetected	Undetected	Undetected	Undetected	Undetected	Undetected	Undetected	Undetected	Undetected	Undetected	Undetected	Undetected	Undetected
hsa-miR-1229-3p	MIMAT0005584	CUCUCACCACUGCCCUCCCACAG	65.2173913043478	Absent	Absent	Present	Present	Absent	2	No	Absent	Absent	Absent	Absent	Absent	Absent	Absent	Absent	Absent	Absent	Absent	Absent	Absent	Absent	Absent	Absent	Absent	Absent	Absent	Absent	Absent	Absent	Absent	Absent	Absent	Absent	Absent	Absent	Absent	Absent	Absent	Absent	Absent	Absent	Absent	Absent	Absent	Absent	Absent
hsa-miR-1229-5p	MIMAT0022942	GUGGGUAGGGUUUGGGGGAGAGCG	66.6666666666667	Absent	Absent	Present	Present	Absent	2	No	Absent	Absent	Absent	Absent	Absent	Absent	Absent	Absent	Absent	Absent	Absent	Absent	Absent	Absent	Absent	Absent	Absent	Absent	Absent	Absent	Absent	Absent	Absent	Absent	Absent	Absent	Absent	Absent	Absent	Absent	Absent	Absent	Absent	Absent	Absent	Absent	Absent	Absent	Absent
hsa-miR-1231	MIMAT0005586	GUGUCUGGGCGGACAGCUGC	70	Absent	Absent	Present	Present	Absent	2	No	Absent	Absent	Absent	Absent	Absent	Absent	Absent	Absent	Absent	Absent	Absent	Absent	Absent	Absent	Absent	Absent	Absent	Absent	Absent	Absent	Absent	Absent	Absent	Absent	Absent	Absent	Absent	Absent	Absent	Absent	Absent	Absent	Absent	Absent	Absent	Absent	Absent	Absent	Absent
hsa-miR-1233-3p	MIMAT0005588	UGAGCCCUGUCCUCCCGCAG	70	Present	Present	Absent	Present	Absent	3	No	Undetected	Undetected	Undetected	Undetected	Undetected	Undetected	Undetected	Undetected	Undetected	Undetected	Undetected	Undetected	Undetected	Undetected	Undetected	Undetected	Undetected	Undetected	Undetected	Undetected	Undetected	Undetected	Undetected	Undetected	Undetected	Undetected	Undetected	Undetected	Undetected	Undetected	Undetected	Undetected	Undetected	Undetected	Undetected	Undetected	Undetected	Undetected	Undetected
hsa-miR-1233-5p	MIMAT0022943	AGUGGGAGGCCAGGGCACGGCA	72.7272727272727	Absent	Absent	Present	Absent	Absent	1	No	Absent	Absent	Absent	Absent	Absent	Absent	Absent	Absent	Absent	Absent	Absent	Absent	Absent	Absent	Absent	Absent	Absent	Absent	Absent	Absent	Absent	Absent	Absent	Absent	Absent	Absent	Absent	Absent	Absent	Absent	Absent	Absent	Absent	Absent	Absent	Absent	Absent	Absent	Absent
hsa-miR-1234-3p	MIMAT0005589	UCGGCCUGACCACCCACCCCAC	72.7272727272727	Absent	Absent	Absent	Present	Absent	1	No	Absent	Absent	Absent	Absent	Absent	Absent	Absent	Absent	Absent	Absent	Absent	Absent	Absent	Absent	Absent	Absent	Absent	Absent	Absent	Absent	Absent	Absent	Absent	Absent	Absent	Absent	Absent	Absent	Absent	Absent	Absent	Absent	Absent	Absent	Absent	Absent	Absent	Absent	Absent
hsa-miR-1236-3p	MIMAT0005591	CCUCUUCCCCUUGUCUCUCCAG	59.0909090909091	Present	Present	Absent	Present	Absent	3	No	Undetected	Undetected	Undetected	Undetected	Undetected	Undetected	Undetected	Undetected	Undetected	Undetected	Undetected	Undetected	Undetected	Undetected	Undetected	Undetected	Undetected	Undetected	Undetected	Undetected	Undetected	Undetected	Undetected	Undetected	Undetected	Undetected	Undetected	Undetected	Undetected	Undetected	Undetected	Undetected	Undetected	Undetected	Undetected	Undetected	Undetected	Undetected	Undetected
hsa-miR-1236-5p	MIMAT0022945	UGAGUGACAGGGGAAAUGGGGA	54.5454545454545	Absent	Absent	Present	Present	Absent	2	No	Absent	Absent	Absent	Absent	Absent	Absent	Absent	Absent	Absent	Absent	Absent	Absent	Absent	Absent	Absent	Absent	Absent	Absent	Absent	Absent	Absent	Absent	Absent	Absent	Absent	Absent	Absent	Absent	Absent	Absent	Absent	Absent	Absent	Absent	Absent	Absent	Absent	Absent	Absent
hsa-miR-1237-3p	MIMAT0005592	UCCUUCUGCUCCGUCCCCCAG	66.6666666666667	Absent	Absent	Present	Present	Present	3	No	Absent	Absent	Absent	Absent	Absent	Absent	Absent	Absent	Absent	Absent	Absent	Absent	Absent	Absent	Absent	Absent	Absent	Absent	Absent	Absent	Absent	Absent	Absent	Absent	Absent	Absent	Absent	Absent	Absent	Absent	Absent	Absent	Absent	Absent	Absent	Absent	Absent	Absent	Absent
hsa-miR-1237-5p	MIMAT0022946	CGGGGGCGGGGCCGAAGCGCG	90.4761904761905	Absent	Absent	Present	Present	Absent	2	No	Absent	Absent	Absent	Absent	Absent	Absent	Absent	Absent	Absent	Absent	Absent	Absent	Absent	Absent	Absent	Absent	Absent	Absent	Absent	Absent	Absent	Absent	Absent	Absent	Absent	Absent	Absent	Absent	Absent	Absent	Absent	Absent	Absent	Absent	Absent	Absent	Absent	Absent	Absent
hsa-miR-1238-3p	MIMAT0005593	CUUCCUCGUCUGUCUGCCCC	65	Present	Present	Present	Present	Present	5	No	Undetected	Undetected	Undetected	Undetected	Undetected	Undetected	Undetected	Undetected	Undetected	Undetected	Undetected	Undetected	Detected	Undetected	Detected	Undetected	Undetected	Undetected	Undetected	Undetected	Undetected	Undetected	Undetected	Undetected	Undetected	Undetected	Undetected	Undetected	Undetected	Undetected	Undetected	Undetected	Undetected	Undetected	Undetected	Undetected	Undetected	Undetected	Undetected
hsa-miR-1238-5p	MIMAT0022947	GUGAGUGGGAGCCCCAGUGUGUG	65.2173913043478	Absent	Absent	Present	Present	Absent	2	No	Absent	Absent	Absent	Absent	Absent	Absent	Absent	Absent	Absent	Absent	Absent	Absent	Absent	Absent	Absent	Absent	Absent	Absent	Absent	Absent	Absent	Absent	Absent	Absent	Absent	Absent	Absent	Absent	Absent	Absent	Absent	Absent	Absent	Absent	Absent	Absent	Absent	Absent	Absent
hsa-miR-124-3p	MIMAT0000422	UAAGGCACGCGGUGAAUGCC	60	Present	Present	Absent	Present	Present	4	No	Undetected	Undetected	Undetected	Undetected	Undetected	Undetected	Undetected	Undetected	Undetected	Undetected	Undetected	Undetected	Undetected	Undetected	Undetected	Undetected	Undetected	Undetected	Undetected	Undetected	Undetected	Undetected	Undetected	Undetected	Undetected	Undetected	Undetected	Undetected	Undetected	Undetected	Undetected	Undetected	Undetected	Undetected	Undetected	Undetected	Undetected	Undetected	Undetected
hsa-miR-124-5p	MIMAT0004591	CGUGUUCACAGCGGACCUUGAU	54.5454545454545	Present	Present	Absent	Present	Present	4	No	Undetected	Undetected	Undetected	Undetected	Undetected	Undetected	Undetected	Undetected	Undetected	Undetected	Undetected	Undetected	Undetected	Undetected	Undetected	Undetected	Undetected	Undetected	Undetected	Undetected	Undetected	Undetected	Undetected	Undetected	Undetected	Undetected	Undetected	Undetected	Undetected	Undetected	Undetected	Undetected	Undetected	Undetected	Undetected	Undetected	Undetected	Undetected	Undetected
hsa-miR-1243	MIMAT0005894	AACUGGAUCAAUUAUAGGAGUG	36.3636363636364	Present	Present	Absent	Present	Present	4	No	Undetected	Undetected	Undetected	Undetected	Undetected	Undetected	Undetected	Undetected	Undetected	Undetected	Undetected	Undetected	Undetected	Undetected	Undetected	Undetected	Undetected	Undetected	Undetected	Undetected	Undetected	Undetected	Undetected	Undetected	Undetected	Undetected	Undetected	Undetected	Undetected	Undetected	Undetected	Undetected	Undetected	Undetected	Undetected	Undetected	Undetected	Undetected	Undetected
hsa-miR-1244	MIMAT0005896	AAGUAGUUGGUUUGUAUGAGAUGGUU	34.6153846153846	Present	Present	Present	Present	Present	5	No	Detected	Undetected	Detected	Undetected	Detected	Undetected	Detected	Detected	Undetected	Undetected	Undetected	Undetected	Detected	Detected	Undetected	Undetected	Undetected	Undetected	Detected	Undetected	Undetected	Detected	Detected	Undetected	Undetected	Undetected	Undetected	Undetected	Undetected	Undetected	Undetected	Undetected	Undetected	Undetected	Undetected	Undetected	Undetected	Undetected	Undetected
hsa-miR-1245a	MIMAT0005897	AAGUGAUCUAAAGGCCUACAU	38.0952380952381	Present	Present	Absent	Absent	Present	3	No	Undetected	Undetected	Undetected	Undetected	Undetected	Undetected	Undetected	Undetected	Undetected	Undetected	Undetected	Undetected	Undetected	Undetected	Undetected	Undetected	Undetected	Undetected	Undetected	Undetected	Undetected	Undetected	Undetected	Undetected	Undetected	Undetected	Undetected	Undetected	Undetected	Undetected	Undetected	Undetected	Undetected	Undetected	Undetected	Undetected	Undetected	Undetected	Undetected
hsa-miR-1245b-3p	MIMAT0019951	UCAGAUGAUCUAAAGGCCUAUA	36.3636363636364	Absent	Absent	Absent	Present	Absent	1	No	Absent	Absent	Absent	Absent	Absent	Absent	Absent	Absent	Absent	Absent	Absent	Absent	Absent	Absent	Absent	Absent	Absent	Absent	Absent	Absent	Absent	Absent	Absent	Absent	Absent	Absent	Absent	Absent	Absent	Absent	Absent	Absent	Absent	Absent	Absent	Absent	Absent	Absent	Absent
hsa-miR-1246	MIMAT0005898	AAUGGAUUUUUGGAGCAGG	42.1052631578947	Absent	Absent	Present	Absent	Absent	1	No	Absent	Absent	Absent	Absent	Absent	Absent	Absent	Absent	Absent	Absent	Absent	Absent	Absent	Absent	Absent	Absent	Absent	Absent	Absent	Absent	Absent	Absent	Absent	Absent	Absent	Absent	Absent	Absent	Absent	Absent	Absent	Absent	Absent	Absent	Absent	Absent	Absent	Absent	Absent
hsa-miR-1247-3p	MIMAT0022721	CCCCGGGAACGUCGAGACUGGAGC	70.8333333333333	Absent	Absent	Present	Present	Absent	2	No	Absent	Absent	Absent	Absent	Absent	Absent	Absent	Absent	Absent	Absent	Absent	Absent	Absent	Absent	Absent	Absent	Absent	Absent	Absent	Absent	Absent	Absent	Absent	Absent	Absent	Absent	Absent	Absent	Absent	Absent	Absent	Absent	Absent	Absent	Absent	Absent	Absent	Absent	Absent
hsa-miR-1247-5p	MIMAT0005899	ACCCGUCCCGUUCGUCCCCGGA	72.7272727272727	Present	Present	Present	Present	Present	5	No	Undetected	Undetected	Undetected	Undetected	Undetected	Undetected	Undetected	Undetected	Undetected	Undetected	Undetected	Undetected	Undetected	Undetected	Undetected	Undetected	Undetected	Undetected	Undetected	Undetected	Undetected	Detected	Undetected	Undetected	Undetected	Undetected	Undetected	Detected	Detected	Undetected	Undetected	Undetected	Undetected	Undetected	Undetected	Undetected	Undetected	Undetected	Undetected
hsa-miR-1248	MIMAT0005900	ACCUUCUUGUAUAAGCACUGUGCUAAA	37.037037037037	Present	Present	Present	Absent	Present	4	No	Undetected	Undetected	Undetected	Undetected	Undetected	Undetected	Undetected	Undetected	Undetected	Undetected	Undetected	Undetected	Undetected	Undetected	Undetected	Undetected	Undetected	Undetected	Undetected	Undetected	Undetected	Undetected	Undetected	Undetected	Undetected	Undetected	Undetected	Undetected	Undetected	Undetected	Undetected	Undetected	Undetected	Undetected	Undetected	Undetected	Undetected	Undetected	Undetected
hsa-miR-1249	NA	NA	0	Absent	Absent	Absent	Present	Present	2	No	Absent	Absent	Absent	Absent	Absent	Absent	Absent	Absent	Absent	Absent	Absent	Absent	Absent	Absent	Absent	Absent	Absent	Absent	Absent	Absent	Absent	Absent	Absent	Absent	Absent	Absent	Absent	Absent	Absent	Absent	Absent	Absent	Absent	Absent	Absent	Absent	Absent	Absent	Absent
hsa-miR-1249-3p	MIMAT0005901	ACGCCCUUCCCCCCCUUCUUCA	63.6363636363636	Present	Present	Present	Absent	Absent	3	No	Undetected	Detected	Detected	Detected	Detected	Undetected	Undetected	Detected	Detected	Detected	Undetected	Detected	Detected	Detected	Detected	Undetected	Detected	Detected	Detected	Detected	Undetected	Detected	Undetected	Detected	Detected	Detected	Detected	Detected	Detected	Detected	Detected	Detected	Detected	Detected	Detected	Undetected	Detected	Detected	Detected
hsa-miR-1249-5p	MIMAT0032029	AGGAGGGAGGAGAUGGGCCAAGUU	58.3333333333333	Absent	Absent	Present	Absent	Absent	1	No	Absent	Absent	Absent	Absent	Absent	Absent	Absent	Absent	Absent	Absent	Absent	Absent	Absent	Absent	Absent	Absent	Absent	Absent	Absent	Absent	Absent	Absent	Absent	Absent	Absent	Absent	Absent	Absent	Absent	Absent	Absent	Absent	Absent	Absent	Absent	Absent	Absent	Absent	Absent
hsa-miR-1250-3p	MIMAT0026740	ACAUUUUCCAGCCCAUUCA	42.1052631578947	Absent	Absent	Present	Present	Absent	2	No	Absent	Absent	Absent	Absent	Absent	Absent	Absent	Absent	Absent	Absent	Absent	Absent	Absent	Absent	Absent	Absent	Absent	Absent	Absent	Absent	Absent	Absent	Absent	Absent	Absent	Absent	Absent	Absent	Absent	Absent	Absent	Absent	Absent	Absent	Absent	Absent	Absent	Absent	Absent
hsa-miR-1250-5p	MIMAT0005902	ACGGUGCUGGAUGUGGCCUUU	57.1428571428571	Present	Present	Present	Present	Absent	4	No	Undetected	Undetected	Undetected	Undetected	Undetected	Undetected	Undetected	Undetected	Undetected	Undetected	Undetected	Undetected	Undetected	Undetected	Undetected	Undetected	Undetected	Undetected	Undetected	Undetected	Undetected	Undetected	Undetected	Undetected	Undetected	Undetected	Undetected	Undetected	Undetected	Undetected	Undetected	Undetected	Detected	Undetected	Undetected	Undetected	Undetected	Undetected	Undetected
hsa-miR-1251-3p	MIMAT0026741	CGCUUUGCUCAGCCAGUGUAG	57.1428571428571	Absent	Absent	Present	Present	Absent	2	No	Absent	Absent	Absent	Absent	Absent	Absent	Absent	Absent	Absent	Absent	Absent	Absent	Absent	Absent	Absent	Absent	Absent	Absent	Absent	Absent	Absent	Absent	Absent	Absent	Absent	Absent	Absent	Absent	Absent	Absent	Absent	Absent	Absent	Absent	Absent	Absent	Absent	Absent	Absent
hsa-miR-1251-5p	MIMAT0005903	ACUCUAGCUGCCAAAGGCGCU	57.1428571428571	Present	Present	Present	Absent	Absent	3	No	Undetected	Undetected	Undetected	Undetected	Undetected	Undetected	Undetected	Undetected	Undetected	Undetected	Undetected	Undetected	Undetected	Undetected	Undetected	Undetected	Undetected	Undetected	Undetected	Undetected	Undetected	Undetected	Undetected	Undetected	Undetected	Undetected	Undetected	Undetected	Undetected	Undetected	Undetected	Undetected	Undetected	Undetected	Undetected	Undetected	Undetected	Undetected	Undetected
hsa-miR-1252-3p	MIMAT0026744	CAAAUGAGCUUAAUUUCCUUUU	27.2727272727273	Absent	Absent	Absent	Present	Absent	1	No	Absent	Absent	Absent	Absent	Absent	Absent	Absent	Absent	Absent	Absent	Absent	Absent	Absent	Absent	Absent	Absent	Absent	Absent	Absent	Absent	Absent	Absent	Absent	Absent	Absent	Absent	Absent	Absent	Absent	Absent	Absent	Absent	Absent	Absent	Absent	Absent	Absent	Absent	Absent
hsa-miR-1252-5p	MIMAT0005944	AGAAGGAAAUUGAAUUCAUUUA	22.7272727272727	Present	Present	Present	Present	Present	5	No	Undetected	Undetected	Undetected	Undetected	Undetected	Undetected	Undetected	Undetected	Undetected	Undetected	Undetected	Undetected	Undetected	Undetected	Undetected	Undetected	Undetected	Undetected	Undetected	Undetected	Undetected	Undetected	Undetected	Undetected	Undetected	Undetected	Undetected	Undetected	Undetected	Undetected	Undetected	Undetected	Undetected	Undetected	Undetected	Undetected	Undetected	Undetected	Undetected
hsa-miR-1253	MIMAT0005904	AGAGAAGAAGAUCAGCCUGCA	47.6190476190476	Present	Present	Present	Present	Present	5	No	Undetected	Undetected	Undetected	Undetected	Undetected	Undetected	Undetected	Undetected	Undetected	Undetected	Undetected	Undetected	Undetected	Undetected	Undetected	Undetected	Undetected	Undetected	Undetected	Undetected	Undetected	Undetected	Undetected	Undetected	Undetected	Undetected	Undetected	Undetected	Undetected	Undetected	Undetected	Undetected	Undetected	Undetected	Undetected	Undetected	Undetected	Undetected	Undetected
hsa-miR-1254	MIMAT0005905	AGCCUGGAAGCUGGAGCCUGCAGU	62.5	Present	Present	Absent	Present	Present	4	No	Undetected	Undetected	Undetected	Undetected	Undetected	Undetected	Undetected	Undetected	Undetected	Undetected	Undetected	Undetected	Undetected	Undetected	Undetected	Undetected	Undetected	Undetected	Undetected	Undetected	Undetected	Undetected	Undetected	Undetected	Undetected	Undetected	Undetected	Undetected	Undetected	Undetected	Undetected	Undetected	Undetected	Undetected	Undetected	Undetected	Detected	Undetected	Undetected
hsa-miR-1255a	MIMAT0005906	AGGAUGAGCAAAGAAAGUAGAUU	34.7826086956522	Present	Present	Present	Absent	Absent	3	No	Undetected	Undetected	Undetected	Undetected	Undetected	Undetected	Undetected	Undetected	Undetected	Undetected	Undetected	Undetected	Undetected	Undetected	Undetected	Undetected	Undetected	Undetected	Undetected	Undetected	Undetected	Undetected	Undetected	Detected	Undetected	Undetected	Undetected	Undetected	Undetected	Undetected	Undetected	Undetected	Undetected	Undetected	Undetected	Undetected	Undetected	Undetected	Undetected
hsa-miR-1255b-2-3p	MIMAT0022725	AACCACUUUCUUUGCUCAUCCA	40.9090909090909	Absent	Absent	Absent	Present	Absent	1	No	Absent	Absent	Absent	Absent	Absent	Absent	Absent	Absent	Absent	Absent	Absent	Absent	Absent	Absent	Absent	Absent	Absent	Absent	Absent	Absent	Absent	Absent	Absent	Absent	Absent	Absent	Absent	Absent	Absent	Absent	Absent	Absent	Absent	Absent	Absent	Absent	Absent	Absent	Absent
hsa-miR-1255b-5p	MIMAT0005945	CGGAUGAGCAAAGAAAGUGGUU	45.4545454545455	Present	Present	Present	Absent	Present	4	No	Detected	Undetected	Undetected	Undetected	Undetected	Undetected	Undetected	Undetected	Undetected	Undetected	Undetected	Undetected	Detected	Undetected	Undetected	Undetected	Undetected	Undetected	Detected	Undetected	Undetected	Undetected	Undetected	Undetected	Undetected	Undetected	Undetected	Undetected	Undetected	Undetected	Undetected	Undetected	Undetected	Undetected	Undetected	Undetected	Undetected	Undetected	Undetected
hsa-miR-1256	MIMAT0005907	AGGCAUUGACUUCUCACUAGCU	45.4545454545455	Present	Present	Absent	Present	Present	4	No	Undetected	Undetected	Undetected	Undetected	Undetected	Undetected	Undetected	Undetected	Undetected	Undetected	Undetected	Undetected	Undetected	Undetected	Undetected	Undetected	Undetected	Undetected	Undetected	Undetected	Undetected	Undetected	Undetected	Detected	Undetected	Undetected	Undetected	Undetected	Detected	Undetected	Undetected	Undetected	Undetected	Detected	Undetected	Undetected	Undetected	Undetected	Undetected
hsa-miR-1257	MIMAT0005908	AGUGAAUGAUGGGUUCUGACC	47.6190476190476	Present	Present	Absent	Present	Absent	3	No	Undetected	Undetected	Undetected	Undetected	Undetected	Undetected	Undetected	Undetected	Undetected	Undetected	Undetected	Undetected	Undetected	Undetected	Undetected	Undetected	Undetected	Undetected	Undetected	Undetected	Undetected	Undetected	Undetected	Undetected	Undetected	Undetected	Undetected	Undetected	Undetected	Undetected	Undetected	Undetected	Undetected	Undetected	Undetected	Undetected	Undetected	Undetected	Undetected
hsa-miR-1258	MIMAT0005909	AGUUAGGAUUAGGUCGUGGAA	42.8571428571429	Absent	Absent	Present	Present	Present	3	No	Absent	Absent	Absent	Absent	Absent	Absent	Absent	Absent	Absent	Absent	Absent	Absent	Absent	Absent	Absent	Absent	Absent	Absent	Absent	Absent	Absent	Absent	Absent	Absent	Absent	Absent	Absent	Absent	Absent	Absent	Absent	Absent	Absent	Absent	Absent	Absent	Absent	Absent	Absent
hsa-miR-125a-3p	MIMAT0004602	ACAGGUGAGGUUCUUGGGAGCC	59.0909090909091	Present	Present	Present	Present	Present	5	No	Undetected	Detected	Undetected	Undetected	Undetected	Undetected	Undetected	Undetected	Undetected	Undetected	Undetected	Undetected	Undetected	Undetected	Undetected	Undetected	Undetected	Undetected	Undetected	Undetected	Undetected	Undetected	Undetected	Undetected	Undetected	Undetected	Undetected	Undetected	Undetected	Undetected	Undetected	Undetected	Undetected	Undetected	Undetected	Undetected	Detected	Undetected	Undetected
hsa-miR-125a-5p	MIMAT0000443	UCCCUGAGACCCUUUAACCUGUGA	50	Present	Present	Present	Present	Present	5	No	Detected	Detected	Detected	Detected	Detected	Detected	Detected	Detected	Detected	Undetected	Detected	Detected	Detected	Detected	Detected	Detected	Detected	Detected	Detected	Detected	Detected	Detected	Detected	Detected	Detected	Detected	Detected	Detected	Detected	Detected	Detected	Detected	Detected	Detected	Detected	Detected	Detected	Detected	Detected
hsa-miR-125b-1-3p	MIMAT0004592	ACGGGUUAGGCUCUUGGGAGCU	59.0909090909091	Present	Present	Present	Present	Present	5	No	Undetected	Undetected	Undetected	Undetected	Undetected	Undetected	Undetected	Undetected	Undetected	Undetected	Undetected	Undetected	Undetected	Undetected	Undetected	Undetected	Undetected	Undetected	Undetected	Undetected	Undetected	Undetected	Undetected	Undetected	Undetected	Undetected	Undetected	Undetected	Undetected	Undetected	Undetected	Undetected	Undetected	Undetected	Undetected	Undetected	Undetected	Undetected	Undetected
hsa-miR-125b-2-3p	MIMAT0004603	UCACAAGUCAGGCUCUUGGGAC	54.5454545454545	Present	Present	Present	Present	Present	5	No	Undetected	Undetected	Undetected	Undetected	Undetected	Undetected	Undetected	Undetected	Undetected	Undetected	Undetected	Undetected	Undetected	Undetected	Undetected	Undetected	Undetected	Undetected	Undetected	Undetected	Undetected	Undetected	Undetected	Undetected	Undetected	Undetected	Undetected	Undetected	Undetected	Undetected	Undetected	Undetected	Undetected	Undetected	Undetected	Undetected	Undetected	Undetected	Undetected
hsa-miR-125b-5p	MIMAT0000423	UCCCUGAGACCCUAACUUGUGA	50	Present	Present	Present	Present	Present	5	No	Detected	Detected	Detected	Detected	Detected	Detected	Detected	Detected	Detected	Undetected	Detected	Detected	Detected	Detected	Detected	Detected	Detected	Detected	Detected	Detected	Detected	Detected	Detected	Detected	Detected	Detected	Detected	Detected	Detected	Detected	Detected	Detected	Detected	Detected	Detected	Detected	Detected	Detected	Detected
hsa-miR-126-3p	MIMAT0000445	UCGUACCGUGAGUAAUAAUGCG	45.4545454545455	Present	Present	Present	Present	Present	5	Yes	Detected	Detected	Detected	Detected	Detected	Detected	Detected	Detected	Detected	Detected	Detected	Detected	Detected	Detected	Detected	Detected	Detected	Detected	Detected	Detected	Detected	Detected	Detected	Detected	Detected	Detected	Detected	Detected	Detected	Detected	Detected	Detected	Detected	Detected	Detected	Detected	Detected	Detected	Detected
hsa-miR-126-5p	MIMAT0000444	CAUUAUUACUUUUGGUACGCG	38.0952380952381	Present	Present	Present	Present	Present	5	No	Detected	Detected	Detected	Detected	Detected	Detected	Detected	Detected	Detected	Detected	Detected	Detected	Detected	Detected	Detected	Detected	Detected	Detected	Detected	Detected	Detected	Detected	Detected	Detected	Detected	Detected	Detected	Detected	Detected	Detected	Detected	Detected	Detected	Detected	Detected	Detected	Detected	Detected	Detected
hsa-miR-1260a	MIMAT0005911	AUCCCACCUCUGCCACCA	61.1111111111111	Present	Present	Present	Absent	Present	4	No	Undetected	Undetected	Undetected	Undetected	Undetected	Undetected	Undetected	Undetected	Undetected	Undetected	Undetected	Undetected	Undetected	Undetected	Undetected	Undetected	Undetected	Undetected	Undetected	Undetected	Undetected	Undetected	Undetected	Detected	Detected	Detected	Undetected	Undetected	Detected	Detected	Detected	Detected	Detected	Detected	Detected	Undetected	Detected	Detected	Detected
hsa-miR-1260b	MIMAT0015041	AUCCCACCACUGCCACCAU	57.8947368421053	Absent	Absent	Present	Absent	Absent	1	No	Absent	Absent	Absent	Absent	Absent	Absent	Absent	Absent	Absent	Absent	Absent	Absent	Absent	Absent	Absent	Absent	Absent	Absent	Absent	Absent	Absent	Absent	Absent	Absent	Absent	Absent	Absent	Absent	Absent	Absent	Absent	Absent	Absent	Absent	Absent	Absent	Absent	Absent	Absent
hsa-miR-1261	MIMAT0005913	AUGGAUAAGGCUUUGGCUU	42.1052631578947	Absent	Absent	Present	Present	Absent	2	No	Absent	Absent	Absent	Absent	Absent	Absent	Absent	Absent	Absent	Absent	Absent	Absent	Absent	Absent	Absent	Absent	Absent	Absent	Absent	Absent	Absent	Absent	Absent	Absent	Absent	Absent	Absent	Absent	Absent	Absent	Absent	Absent	Absent	Absent	Absent	Absent	Absent	Absent	Absent
hsa-miR-1262	MIMAT0005914	AUGGGUGAAUUUGUAGAAGGAU	36.3636363636364	Present	Present	Present	Present	Absent	4	No	Undetected	Undetected	Undetected	Undetected	Undetected	Undetected	Undetected	Undetected	Undetected	Undetected	Detected	Undetected	Undetected	Undetected	Undetected	Undetected	Undetected	Undetected	Undetected	Undetected	Undetected	Undetected	Undetected	Undetected	Undetected	Undetected	Undetected	Undetected	Undetected	Undetected	Undetected	Undetected	Undetected	Undetected	Undetected	Undetected	Undetected	Undetected	Undetected
hsa-miR-1263	MIMAT0005915	AUGGUACCCUGGCAUACUGAGU	50	Present	Present	Absent	Present	Absent	3	No	Undetected	Undetected	Undetected	Undetected	Undetected	Undetected	Undetected	Undetected	Undetected	Undetected	Undetected	Undetected	Undetected	Undetected	Undetected	Undetected	Undetected	Undetected	Undetected	Undetected	Undetected	Undetected	Undetected	Undetected	Undetected	Undetected	Undetected	Undetected	Undetected	Undetected	Undetected	Undetected	Undetected	Undetected	Undetected	Undetected	Undetected	Undetected	Undetected
hsa-miR-1264	MIMAT0005791	CAAGUCUUAUUUGAGCACCUGUU	39.1304347826087	Present	Present	Absent	Present	Present	4	No	Undetected	Undetected	Undetected	Undetected	Undetected	Undetected	Undetected	Undetected	Undetected	Undetected	Undetected	Undetected	Undetected	Undetected	Undetected	Undetected	Undetected	Undetected	Undetected	Undetected	Undetected	Undetected	Undetected	Undetected	Undetected	Undetected	Undetected	Undetected	Undetected	Undetected	Undetected	Undetected	Undetected	Undetected	Undetected	Undetected	Undetected	Undetected	Undetected
hsa-miR-1265	MIMAT0005918	CAGGAUGUGGUCAAGUGUUGUU	45.4545454545455	Present	Present	Absent	Present	Present	4	No	Undetected	Undetected	Undetected	Undetected	Undetected	Undetected	Undetected	Undetected	Undetected	Undetected	Undetected	Undetected	Undetected	Undetected	Undetected	Undetected	Undetected	Undetected	Undetected	Undetected	Undetected	Undetected	Undetected	Undetected	Undetected	Undetected	Undetected	Undetected	Undetected	Undetected	Undetected	Undetected	Undetected	Undetected	Undetected	Undetected	Undetected	Undetected	Undetected
hsa-miR-1266-3p	MIMAT0026742	CCCUGUUCUAUGCCCUGAGGGA	59.0909090909091	Absent	Absent	Present	Absent	Absent	1	No	Absent	Absent	Absent	Absent	Absent	Absent	Absent	Absent	Absent	Absent	Absent	Absent	Absent	Absent	Absent	Absent	Absent	Absent	Absent	Absent	Absent	Absent	Absent	Absent	Absent	Absent	Absent	Absent	Absent	Absent	Absent	Absent	Absent	Absent	Absent	Absent	Absent	Absent	Absent
hsa-miR-1266-5p	MIMAT0005920	CCUCAGGGCUGUAGAACAGGGCU	60.8695652173913	Absent	Absent	Present	Absent	Absent	1	No	Absent	Absent	Absent	Absent	Absent	Absent	Absent	Absent	Absent	Absent	Absent	Absent	Absent	Absent	Absent	Absent	Absent	Absent	Absent	Absent	Absent	Absent	Absent	Absent	Absent	Absent	Absent	Absent	Absent	Absent	Absent	Absent	Absent	Absent	Absent	Absent	Absent	Absent	Absent
hsa-miR-1267	MIMAT0005921	CCUGUUGAAGUGUAAUCCCCA	47.6190476190476	Present	Present	Present	Present	Present	5	No	Undetected	Undetected	Undetected	Undetected	Undetected	Undetected	Undetected	Undetected	Undetected	Undetected	Undetected	Undetected	Undetected	Undetected	Undetected	Undetected	Undetected	Undetected	Undetected	Undetected	Undetected	Undetected	Undetected	Undetected	Undetected	Undetected	Undetected	Undetected	Undetected	Undetected	Undetected	Undetected	Undetected	Undetected	Undetected	Undetected	Undetected	Undetected	Undetected
hsa-miR-1268a	MIMAT0005922	CGGGCGUGGUGGUGGGGG	83.3333333333333	Absent	Absent	Present	Absent	Absent	1	No	Absent	Absent	Absent	Absent	Absent	Absent	Absent	Absent	Absent	Absent	Absent	Absent	Absent	Absent	Absent	Absent	Absent	Absent	Absent	Absent	Absent	Absent	Absent	Absent	Absent	Absent	Absent	Absent	Absent	Absent	Absent	Absent	Absent	Absent	Absent	Absent	Absent	Absent	Absent
hsa-miR-1268b	MIMAT0018925	CGGGCGUGGUGGUGGGGGUG	80	Absent	Absent	Present	Absent	Absent	1	No	Absent	Absent	Absent	Absent	Absent	Absent	Absent	Absent	Absent	Absent	Absent	Absent	Absent	Absent	Absent	Absent	Absent	Absent	Absent	Absent	Absent	Absent	Absent	Absent	Absent	Absent	Absent	Absent	Absent	Absent	Absent	Absent	Absent	Absent	Absent	Absent	Absent	Absent	Absent
hsa-miR-1269a	MIMAT0005923	CUGGACUGAGCCGUGCUACUGG	63.6363636363636	Present	Present	Present	Present	Present	5	No	Undetected	Undetected	Undetected	Undetected	Undetected	Undetected	Undetected	Detected	Detected	Undetected	Undetected	Undetected	Undetected	Undetected	Undetected	Undetected	Undetected	Undetected	Undetected	Undetected	Undetected	Undetected	Undetected	Undetected	Undetected	Undetected	Undetected	Undetected	Undetected	Undetected	Undetected	Undetected	Undetected	Undetected	Undetected	Undetected	Undetected	Undetected	Undetected
hsa-miR-1269b	MIMAT0019059	CUGGACUGAGCCAUGCUACUGG	59.0909090909091	Absent	Absent	Absent	Present	Absent	1	No	Absent	Absent	Absent	Absent	Absent	Absent	Absent	Absent	Absent	Absent	Absent	Absent	Absent	Absent	Absent	Absent	Absent	Absent	Absent	Absent	Absent	Absent	Absent	Absent	Absent	Absent	Absent	Absent	Absent	Absent	Absent	Absent	Absent	Absent	Absent	Absent	Absent	Absent	Absent
hsa-miR-127-3p	MIMAT0000446	UCGGAUCCGUCUGAGCUUGGCU	59.0909090909091	Present	Present	Present	Present	Present	5	No	Detected	Detected	Detected	Detected	Detected	Detected	Detected	Detected	Detected	Detected	Detected	Detected	Detected	Detected	Detected	Detected	Detected	Detected	Detected	Detected	Detected	Detected	Detected	Detected	Detected	Detected	Detected	Detected	Detected	Detected	Detected	Detected	Detected	Detected	Detected	Detected	Detected	Detected	Detected
hsa-miR-127-5p	MIMAT0004604	CUGAAGCUCAGAGGGCUCUGAU	54.5454545454545	Present	Present	Present	Present	Present	5	No	Undetected	Undetected	Undetected	Undetected	Undetected	Undetected	Undetected	Undetected	Undetected	Undetected	Undetected	Undetected	Undetected	Undetected	Undetected	Undetected	Undetected	Undetected	Undetected	Undetected	Undetected	Undetected	Undetected	Undetected	Undetected	Undetected	Undetected	Detected	Undetected	Undetected	Undetected	Detected	Detected	Undetected	Undetected	Undetected	Undetected	Undetected	Undetected
hsa-miR-1270	MIMAT0005924	CUGGAGAUAUGGAAGAGCUGUGU	47.8260869565217	Present	Present	Present	Present	Present	5	No	Undetected	Undetected	Undetected	Undetected	Undetected	Undetected	Undetected	Undetected	Undetected	Undetected	Undetected	Undetected	Undetected	Undetected	Undetected	Undetected	Undetected	Undetected	Undetected	Undetected	Undetected	Undetected	Undetected	Detected	Undetected	Undetected	Undetected	Undetected	Undetected	Undetected	Undetected	Undetected	Undetected	Undetected	Undetected	Undetected	Undetected	Undetected	Undetected
hsa-miR-1271-5p	MIMAT0005796	CUUGGCACCUAGCAAGCACUCA	54.5454545454545	Present	Present	Present	Present	Present	5	No	Detected	Detected	Detected	Detected	Detected	Detected	Detected	Detected	Detected	Detected	Detected	Detected	Detected	Detected	Detected	Detected	Detected	Detected	Detected	Detected	Detected	Detected	Detected	Detected	Undetected	Undetected	Undetected	Detected	Undetected	Undetected	Undetected	Detected	Detected	Undetected	Detected	Undetected	Undetected	Undetected	Undetected
hsa-miR-1272	MIMAT0005925	GAUGAUGAUGGCAGCAAAUUCUGAAA	38.4615384615385	Present	Present	Present	Present	Present	5	No	Undetected	Undetected	Undetected	Undetected	Undetected	Undetected	Undetected	Undetected	Undetected	Undetected	Undetected	Undetected	Undetected	Undetected	Undetected	Undetected	Undetected	Undetected	Undetected	Undetected	Undetected	Undetected	Undetected	Undetected	Undetected	Undetected	Undetected	Undetected	Undetected	Undetected	Undetected	Undetected	Undetected	Undetected	Undetected	Undetected	Undetected	Undetected	Undetected
hsa-miR-1273a	MIMAT0005926	GGGCGACAAAGCAAGACUCUUUCUU	48	Absent	Absent	Present	Present	Absent	2	No	Absent	Absent	Absent	Absent	Absent	Absent	Absent	Absent	Absent	Absent	Absent	Absent	Absent	Absent	Absent	Absent	Absent	Absent	Absent	Absent	Absent	Absent	Absent	Absent	Absent	Absent	Absent	Absent	Absent	Absent	Absent	Absent	Absent	Absent	Absent	Absent	Absent	Absent	Absent
hsa-miR-1273c	MIMAT0015017	GGCGACAAAACGAGACCCUGUC	59.0909090909091	Absent	Absent	Present	Present	Absent	2	No	Absent	Absent	Absent	Absent	Absent	Absent	Absent	Absent	Absent	Absent	Absent	Absent	Absent	Absent	Absent	Absent	Absent	Absent	Absent	Absent	Absent	Absent	Absent	Absent	Absent	Absent	Absent	Absent	Absent	Absent	Absent	Absent	Absent	Absent	Absent	Absent	Absent	Absent	Absent
hsa-miR-1273d	MIMAT0015090	GAACCCAUGAGGUUGAGGCUGCAGU	56	Absent	Absent	Present	Present	Absent	2	No	Absent	Absent	Absent	Absent	Absent	Absent	Absent	Absent	Absent	Absent	Absent	Absent	Absent	Absent	Absent	Absent	Absent	Absent	Absent	Absent	Absent	Absent	Absent	Absent	Absent	Absent	Absent	Absent	Absent	Absent	Absent	Absent	Absent	Absent	Absent	Absent	Absent	Absent	Absent
hsa-miR-1273e	MIMAT0018079	UUGCUUGAACCCAGGAAGUGGA	50	Absent	Absent	Absent	Present	Absent	1	No	Absent	Absent	Absent	Absent	Absent	Absent	Absent	Absent	Absent	Absent	Absent	Absent	Absent	Absent	Absent	Absent	Absent	Absent	Absent	Absent	Absent	Absent	Absent	Absent	Absent	Absent	Absent	Absent	Absent	Absent	Absent	Absent	Absent	Absent	Absent	Absent	Absent	Absent	Absent
hsa-miR-1273f	MIMAT0020601	GGAGAUGGAGGUUGCAGUG	57.8947368421053	Absent	Absent	Present	Absent	Absent	1	No	Absent	Absent	Absent	Absent	Absent	Absent	Absent	Absent	Absent	Absent	Absent	Absent	Absent	Absent	Absent	Absent	Absent	Absent	Absent	Absent	Absent	Absent	Absent	Absent	Absent	Absent	Absent	Absent	Absent	Absent	Absent	Absent	Absent	Absent	Absent	Absent	Absent	Absent	Absent
hsa-miR-1273g-3p	MIMAT0022742	ACCACUGCACUCCAGCCUGAG	61.9047619047619	Absent	Absent	Present	Absent	Absent	1	No	Absent	Absent	Absent	Absent	Absent	Absent	Absent	Absent	Absent	Absent	Absent	Absent	Absent	Absent	Absent	Absent	Absent	Absent	Absent	Absent	Absent	Absent	Absent	Absent	Absent	Absent	Absent	Absent	Absent	Absent	Absent	Absent	Absent	Absent	Absent	Absent	Absent	Absent	Absent
hsa-miR-1273g-5p	MIMAT0020602	GGUGGUUGAGGCUGCAGUAAGU	54.5454545454545	Absent	Absent	Absent	Present	Absent	1	No	Absent	Absent	Absent	Absent	Absent	Absent	Absent	Absent	Absent	Absent	Absent	Absent	Absent	Absent	Absent	Absent	Absent	Absent	Absent	Absent	Absent	Absent	Absent	Absent	Absent	Absent	Absent	Absent	Absent	Absent	Absent	Absent	Absent	Absent	Absent	Absent	Absent	Absent	Absent
hsa-miR-1273h-3p	MIMAT0030416	CUGCAGACUCGACCUCCCAGGC	68.1818181818182	Absent	Absent	Present	Absent	Absent	1	No	Absent	Absent	Absent	Absent	Absent	Absent	Absent	Absent	Absent	Absent	Absent	Absent	Absent	Absent	Absent	Absent	Absent	Absent	Absent	Absent	Absent	Absent	Absent	Absent	Absent	Absent	Absent	Absent	Absent	Absent	Absent	Absent	Absent	Absent	Absent	Absent	Absent	Absent	Absent
hsa-miR-1273h-5p	MIMAT0030415	CUGGGAGGUCAAGGCUGCAGU	61.9047619047619	Absent	Absent	Present	Present	Absent	2	No	Absent	Absent	Absent	Absent	Absent	Absent	Absent	Absent	Absent	Absent	Absent	Absent	Absent	Absent	Absent	Absent	Absent	Absent	Absent	Absent	Absent	Absent	Absent	Absent	Absent	Absent	Absent	Absent	Absent	Absent	Absent	Absent	Absent	Absent	Absent	Absent	Absent	Absent	Absent
hsa-miR-1275	MIMAT0005929	GUGGGGGAGAGGCUGUC	70.5882352941177	Present	Present	Present	Present	Absent	4	No	Undetected	Undetected	Undetected	Undetected	Undetected	Undetected	Undetected	Undetected	Undetected	Undetected	Undetected	Undetected	Undetected	Undetected	Undetected	Undetected	Undetected	Undetected	Undetected	Undetected	Undetected	Undetected	Undetected	Undetected	Undetected	Undetected	Undetected	Undetected	Undetected	Undetected	Undetected	Undetected	Undetected	Undetected	Undetected	Undetected	Undetected	Undetected	Undetected
hsa-miR-1276	MIMAT0005930	UAAAGAGCCCUGUGGAGACA	50	Present	Present	Present	Present	Absent	4	No	Detected	Undetected	Undetected	Undetected	Undetected	Undetected	Undetected	Undetected	Undetected	Undetected	Undetected	Undetected	Undetected	Undetected	Undetected	Undetected	Undetected	Undetected	Undetected	Undetected	Undetected	Undetected	Undetected	Undetected	Undetected	Undetected	Undetected	Undetected	Undetected	Undetected	Undetected	Undetected	Undetected	Undetected	Undetected	Undetected	Undetected	Undetected	Undetected
hsa-miR-1277-3p	MIMAT0005933	UACGUAGAUAUAUAUGUAUUUU	18.1818181818182	Absent	Absent	Present	Absent	Absent	1	No	Absent	Absent	Absent	Absent	Absent	Absent	Absent	Absent	Absent	Absent	Absent	Absent	Absent	Absent	Absent	Absent	Absent	Absent	Absent	Absent	Absent	Absent	Absent	Absent	Absent	Absent	Absent	Absent	Absent	Absent	Absent	Absent	Absent	Absent	Absent	Absent	Absent	Absent	Absent
hsa-miR-1277-5p	MIMAT0022724	AAAUAUAUAUAUAUAUGUACGUAU	12.5	Absent	Absent	Present	Present	Absent	2	No	Absent	Absent	Absent	Absent	Absent	Absent	Absent	Absent	Absent	Absent	Absent	Absent	Absent	Absent	Absent	Absent	Absent	Absent	Absent	Absent	Absent	Absent	Absent	Absent	Absent	Absent	Absent	Absent	Absent	Absent	Absent	Absent	Absent	Absent	Absent	Absent	Absent	Absent	Absent
hsa-miR-1278	MIMAT0005936	UAGUACUGUGCAUAUCAUCUAU	31.8181818181818	Present	Present	Absent	Present	Absent	3	No	Undetected	Undetected	Undetected	Undetected	Undetected	Undetected	Undetected	Undetected	Undetected	Undetected	Undetected	Undetected	Undetected	Undetected	Undetected	Undetected	Undetected	Undetected	Undetected	Undetected	Undetected	Undetected	Undetected	Undetected	Undetected	Undetected	Undetected	Undetected	Undetected	Undetected	Undetected	Undetected	Undetected	Undetected	Undetected	Undetected	Undetected	Undetected	Undetected
hsa-miR-1279	MIMAT0005937	UCAUAUUGCUUCUUUCU	29.4117647058824	Absent	Absent	Absent	Present	Absent	1	No	Absent	Absent	Absent	Absent	Absent	Absent	Absent	Absent	Absent	Absent	Absent	Absent	Absent	Absent	Absent	Absent	Absent	Absent	Absent	Absent	Absent	Absent	Absent	Absent	Absent	Absent	Absent	Absent	Absent	Absent	Absent	Absent	Absent	Absent	Absent	Absent	Absent	Absent	Absent
hsa-miR-128-1-5p	MIMAT0026477	CGGGGCCGUAGCACUGUCUGAGA	65.2173913043478	Absent	Absent	Present	Present	Absent	2	No	Absent	Absent	Absent	Absent	Absent	Absent	Absent	Absent	Absent	Absent	Absent	Absent	Absent	Absent	Absent	Absent	Absent	Absent	Absent	Absent	Absent	Absent	Absent	Absent	Absent	Absent	Absent	Absent	Absent	Absent	Absent	Absent	Absent	Absent	Absent	Absent	Absent	Absent	Absent
hsa-miR-128-2-5p	MIMAT0031095	GGGGGCCGAUACACUGUACGAGA	60.8695652173913	Absent	Absent	Present	Present	Absent	2	No	Absent	Absent	Absent	Absent	Absent	Absent	Absent	Absent	Absent	Absent	Absent	Absent	Absent	Absent	Absent	Absent	Absent	Absent	Absent	Absent	Absent	Absent	Absent	Absent	Absent	Absent	Absent	Absent	Absent	Absent	Absent	Absent	Absent	Absent	Absent	Absent	Absent	Absent	Absent
hsa-miR-128-3p	MIMAT0000424	UCACAGUGAACCGGUCUCUUU	47.6190476190476	Present	Present	Present	Present	Present	5	No	Detected	Detected	Detected	Detected	Detected	Detected	Detected	Detected	Detected	Detected	Detected	Detected	Detected	Detected	Detected	Detected	Detected	Detected	Detected	Detected	Detected	Detected	Detected	Detected	Detected	Detected	Detected	Detected	Detected	Detected	Detected	Detected	Detected	Detected	Detected	Detected	Detected	Detected	Detected
hsa-miR-1281	MIMAT0005939	UCGCCUCCUCCUCUCCC	70.5882352941177	Absent	Absent	Present	Absent	Absent	1	No	Absent	Absent	Absent	Absent	Absent	Absent	Absent	Absent	Absent	Absent	Absent	Absent	Absent	Absent	Absent	Absent	Absent	Absent	Absent	Absent	Absent	Absent	Absent	Absent	Absent	Absent	Absent	Absent	Absent	Absent	Absent	Absent	Absent	Absent	Absent	Absent	Absent	Absent	Absent
hsa-miR-1282	MIMAT0005940	UCGUUUGCCUUUUUCUGCUU	40	Present	Present	Present	Present	Absent	4	No	Undetected	Undetected	Undetected	Undetected	Undetected	Undetected	Undetected	Undetected	Undetected	Undetected	Undetected	Undetected	Undetected	Undetected	Undetected	Undetected	Undetected	Undetected	Undetected	Undetected	Undetected	Undetected	Undetected	Undetected	Undetected	Undetected	Undetected	Undetected	Undetected	Undetected	Undetected	Undetected	Undetected	Undetected	Undetected	Undetected	Undetected	Undetected	Undetected
hsa-miR-1283	MIMAT0005799	UCUACAAAGGAAAGCGCUUUCU	40.9090909090909	Present	Present	Present	Present	Absent	4	No	Undetected	Undetected	Undetected	Undetected	Undetected	Undetected	Undetected	Undetected	Undetected	Undetected	Undetected	Undetected	Undetected	Undetected	Undetected	Undetected	Undetected	Undetected	Undetected	Undetected	Undetected	Undetected	Undetected	Undetected	Undetected	Undetected	Undetected	Undetected	Undetected	Undetected	Undetected	Undetected	Undetected	Undetected	Undetected	Undetected	Undetected	Undetected	Undetected
hsa-miR-1284	MIMAT0005941	UCUAUACAGACCCUGGCUUUUC	45.4545454545455	Present	Present	Present	Absent	Absent	3	No	Undetected	Undetected	Undetected	Undetected	Undetected	Undetected	Undetected	Undetected	Undetected	Undetected	Undetected	Undetected	Undetected	Undetected	Undetected	Undetected	Undetected	Undetected	Undetected	Undetected	Undetected	Undetected	Undetected	Undetected	Undetected	Undetected	Undetected	Undetected	Undetected	Undetected	Undetected	Undetected	Detected	Undetected	Undetected	Undetected	Undetected	Undetected	Undetected
hsa-miR-1285-3p	MIMAT0005876	UCUGGGCAACAAAGUGAGACCU	50	Present	Present	Present	Absent	Absent	3	No	Detected	Detected	Undetected	Undetected	Detected	Detected	Undetected	Undetected	Undetected	Undetected	Undetected	Undetected	Undetected	Undetected	Detected	Undetected	Undetected	Undetected	Detected	Undetected	Undetected	Undetected	Undetected	Undetected	Undetected	Undetected	Undetected	Undetected	Undetected	Undetected	Undetected	Undetected	Undetected	Undetected	Undetected	Undetected	Undetected	Undetected	Undetected
hsa-miR-1285-5p	MIMAT0022719	GAUCUCACUUUGUUGCCCAGG	52.3809523809524	Absent	Absent	Absent	Present	Absent	1	No	Absent	Absent	Absent	Absent	Absent	Absent	Absent	Absent	Absent	Absent	Absent	Absent	Absent	Absent	Absent	Absent	Absent	Absent	Absent	Absent	Absent	Absent	Absent	Absent	Absent	Absent	Absent	Absent	Absent	Absent	Absent	Absent	Absent	Absent	Absent	Absent	Absent	Absent	Absent
hsa-miR-1286	MIMAT0005877	UGCAGGACCAAGAUGAGCCCU	57.1428571428571	Present	Present	Absent	Absent	Absent	2	No	Undetected	Undetected	Undetected	Undetected	Undetected	Undetected	Undetected	Undetected	Undetected	Undetected	Undetected	Undetected	Undetected	Undetected	Undetected	Undetected	Undetected	Undetected	Undetected	Undetected	Undetected	Undetected	Undetected	Undetected	Undetected	Undetected	Undetected	Undetected	Undetected	Undetected	Undetected	Undetected	Undetected	Undetected	Undetected	Undetected	Undetected	Undetected	Undetected
hsa-miR-1287-3p	MIMAT0026738	CUCUAGCCACAGAUGCAGUGAU	50	Absent	Absent	Absent	Present	Absent	1	No	Absent	Absent	Absent	Absent	Absent	Absent	Absent	Absent	Absent	Absent	Absent	Absent	Absent	Absent	Absent	Absent	Absent	Absent	Absent	Absent	Absent	Absent	Absent	Absent	Absent	Absent	Absent	Absent	Absent	Absent	Absent	Absent	Absent	Absent	Absent	Absent	Absent	Absent	Absent
hsa-miR-1287-5p	MIMAT0005878	UGCUGGAUCAGUGGUUCGAGUC	54.5454545454545	Absent	Absent	Present	Present	Absent	2	No	Absent	Absent	Absent	Absent	Absent	Absent	Absent	Absent	Absent	Absent	Absent	Absent	Absent	Absent	Absent	Absent	Absent	Absent	Absent	Absent	Absent	Absent	Absent	Absent	Absent	Absent	Absent	Absent	Absent	Absent	Absent	Absent	Absent	Absent	Absent	Absent	Absent	Absent	Absent
hsa-miR-1288-3p	MIMAT0005942	UGGACUGCCCUGAUCUGGAGA	57.1428571428571	Present	Present	Absent	Present	Absent	3	No	Undetected	Undetected	Undetected	Undetected	Undetected	Undetected	Undetected	Undetected	Undetected	Undetected	Undetected	Undetected	Undetected	Undetected	Undetected	Undetected	Undetected	Undetected	Undetected	Undetected	Undetected	Undetected	Undetected	Undetected	Undetected	Undetected	Undetected	Undetected	Undetected	Undetected	Undetected	Undetected	Undetected	Undetected	Undetected	Undetected	Undetected	Undetected	Undetected
hsa-miR-1288-5p	MIMAT0026743	GCAGAUCAGGACUGUAACUCACC	52.1739130434783	Absent	Absent	Present	Absent	Absent	1	No	Absent	Absent	Absent	Absent	Absent	Absent	Absent	Absent	Absent	Absent	Absent	Absent	Absent	Absent	Absent	Absent	Absent	Absent	Absent	Absent	Absent	Absent	Absent	Absent	Absent	Absent	Absent	Absent	Absent	Absent	Absent	Absent	Absent	Absent	Absent	Absent	Absent	Absent	Absent
hsa-miR-1289	MIMAT0005879	UGGAGUCCAGGAAUCUGCAUUUU	43.4782608695652	Present	Present	Present	Present	Absent	4	No	Undetected	Undetected	Undetected	Undetected	Undetected	Undetected	Undetected	Undetected	Undetected	Undetected	Undetected	Undetected	Undetected	Undetected	Undetected	Undetected	Undetected	Undetected	Undetected	Undetected	Undetected	Undetected	Undetected	Undetected	Undetected	Undetected	Undetected	Undetected	Undetected	Undetected	Undetected	Undetected	Undetected	Undetected	Undetected	Undetected	Undetected	Undetected	Undetected
hsa-miR-129-1-3p	MIMAT0004548	AAGCCCUUACCCCAAAAAGUAU	40.9090909090909	Present	Present	Absent	Present	Present	4	No	Undetected	Undetected	Undetected	Undetected	Undetected	Undetected	Undetected	Undetected	Undetected	Undetected	Undetected	Undetected	Undetected	Undetected	Undetected	Undetected	Undetected	Undetected	Undetected	Undetected	Undetected	Undetected	Undetected	Undetected	Undetected	Undetected	Undetected	Undetected	Undetected	Undetected	Undetected	Undetected	Undetected	Undetected	Undetected	Undetected	Undetected	Undetected	Undetected
hsa-miR-129-2-3p	MIMAT0004605	AAGCCCUUACCCCAAAAAGCAU	45.4545454545455	Present	Present	Absent	Present	Present	4	No	Undetected	Undetected	Undetected	Undetected	Undetected	Undetected	Undetected	Undetected	Undetected	Undetected	Undetected	Undetected	Undetected	Detected	Undetected	Undetected	Undetected	Undetected	Undetected	Undetected	Undetected	Undetected	Undetected	Undetected	Undetected	Undetected	Undetected	Undetected	Undetected	Undetected	Undetected	Undetected	Undetected	Undetected	Undetected	Undetected	Undetected	Detected	Undetected
hsa-miR-129-5p	MIMAT0000242	CUUUUUGCGGUCUGGGCUUGC	57.1428571428571	Present	Present	Present	Present	Present	5	No	Undetected	Undetected	Undetected	Undetected	Undetected	Undetected	Undetected	Undetected	Undetected	Undetected	Undetected	Undetected	Undetected	Undetected	Undetected	Undetected	Undetected	Undetected	Undetected	Undetected	Undetected	Undetected	Undetected	Undetected	Undetected	Undetected	Undetected	Undetected	Undetected	Undetected	Undetected	Undetected	Undetected	Undetected	Undetected	Undetected	Undetected	Undetected	Undetected
hsa-miR-1290	MIMAT0005880	UGGAUUUUUGGAUCAGGGA	42.1052631578947	Present	Present	Present	Present	Absent	4	No	Detected	Detected	Detected	Detected	Detected	Detected	Detected	Undetected	Undetected	Detected	Detected	Detected	Detected	Detected	Detected	Detected	Detected	Detected	Detected	Detected	Detected	Detected	Detected	Detected	Undetected	Undetected	Undetected	Detected	Undetected	Undetected	Undetected	Undetected	Undetected	Undetected	Undetected	Undetected	Undetected	Undetected	Undetected
hsa-miR-1291	MIMAT0005881	UGGCCCUGACUGAAGACCAGCAGU	58.3333333333333	Present	Present	Present	Present	Absent	4	No	Detected	Detected	Detected	Detected	Detected	Detected	Detected	Detected	Detected	Detected	Detected	Detected	Detected	Detected	Detected	Detected	Detected	Detected	Detected	Detected	Undetected	Detected	Detected	Undetected	Undetected	Undetected	Undetected	Undetected	Undetected	Undetected	Undetected	Undetected	Undetected	Undetected	Undetected	Undetected	Undetected	Undetected	Undetected
hsa-miR-1292-3p	MIMAT0022948	UCGCGCCCCGGCUCCCGUUC	80	Absent	Absent	Present	Absent	Absent	1	No	Absent	Absent	Absent	Absent	Absent	Absent	Absent	Absent	Absent	Absent	Absent	Absent	Absent	Absent	Absent	Absent	Absent	Absent	Absent	Absent	Absent	Absent	Absent	Absent	Absent	Absent	Absent	Absent	Absent	Absent	Absent	Absent	Absent	Absent	Absent	Absent	Absent	Absent	Absent
hsa-miR-1292-5p	MIMAT0005943	UGGGAACGGGUUCCGGCAGACGCUG	68	Present	Present	Present	Present	Absent	4	No	Undetected	Undetected	Undetected	Undetected	Undetected	Undetected	Undetected	Undetected	Undetected	Undetected	Undetected	Undetected	Undetected	Undetected	Undetected	Undetected	Undetected	Undetected	Undetected	Undetected	Undetected	Undetected	Undetected	Undetected	Undetected	Undetected	Undetected	Undetected	Undetected	Undetected	Undetected	Undetected	Undetected	Undetected	Undetected	Undetected	Undetected	Undetected	Undetected
hsa-miR-1293	MIMAT0005883	UGGGUGGUCUGGAGAUUUGUGC	54.5454545454545	Present	Present	Absent	Present	Absent	3	No	Undetected	Undetected	Undetected	Undetected	Undetected	Undetected	Undetected	Undetected	Undetected	Undetected	Undetected	Undetected	Undetected	Undetected	Undetected	Undetected	Undetected	Undetected	Undetected	Undetected	Undetected	Undetected	Undetected	Undetected	Undetected	Undetected	Undetected	Undetected	Undetected	Undetected	Undetected	Undetected	Undetected	Undetected	Undetected	Undetected	Undetected	Undetected	Undetected
hsa-miR-1294	MIMAT0005884	UGUGAGGUUGGCAUUGUUGUCU	45.4545454545455	Present	Present	Present	Present	Absent	4	No	Undetected	Undetected	Undetected	Undetected	Undetected	Undetected	Undetected	Undetected	Undetected	Undetected	Undetected	Undetected	Undetected	Undetected	Undetected	Undetected	Undetected	Undetected	Undetected	Undetected	Undetected	Undetected	Undetected	Undetected	Undetected	Undetected	Undetected	Undetected	Undetected	Undetected	Undetected	Undetected	Undetected	Undetected	Undetected	Undetected	Undetected	Undetected	Undetected
hsa-miR-1295b-3p	MIMAT0022294	AAUAGGCCACGGAUCUGGGCAA	54.5454545454545	Absent	Absent	Absent	Present	Absent	1	No	Absent	Absent	Absent	Absent	Absent	Absent	Absent	Absent	Absent	Absent	Absent	Absent	Absent	Absent	Absent	Absent	Absent	Absent	Absent	Absent	Absent	Absent	Absent	Absent	Absent	Absent	Absent	Absent	Absent	Absent	Absent	Absent	Absent	Absent	Absent	Absent	Absent	Absent	Absent
hsa-miR-1296-3p	MIMAT0026637	GAGUGGGGCUUCGACCCUAACC	63.6363636363636	Absent	Absent	Present	Present	Absent	2	No	Absent	Absent	Absent	Absent	Absent	Absent	Absent	Absent	Absent	Absent	Absent	Absent	Absent	Absent	Absent	Absent	Absent	Absent	Absent	Absent	Absent	Absent	Absent	Absent	Absent	Absent	Absent	Absent	Absent	Absent	Absent	Absent	Absent	Absent	Absent	Absent	Absent	Absent	Absent
hsa-miR-1296-5p	MIMAT0005794	UUAGGGCCCUGGCUCCAUCUCC	63.6363636363636	Present	Present	Present	Present	Present	5	No	Undetected	Undetected	Undetected	Undetected	Detected	Undetected	Detected	Undetected	Undetected	Undetected	Undetected	Undetected	Detected	Detected	Undetected	Undetected	Undetected	Undetected	Undetected	Undetected	Undetected	Undetected	Detected	Detected	Undetected	Detected	Detected	Undetected	Undetected	Detected	Detected	Undetected	Undetected	Detected	Detected	Detected	Detected	Detected	Detected
hsa-miR-1297	MIMAT0005886	UUCAAGUAAUUCAGGUG	35.2941176470588	Absent	Absent	Present	Present	Absent	2	No	Absent	Absent	Absent	Absent	Absent	Absent	Absent	Absent	Absent	Absent	Absent	Absent	Absent	Absent	Absent	Absent	Absent	Absent	Absent	Absent	Absent	Absent	Absent	Absent	Absent	Absent	Absent	Absent	Absent	Absent	Absent	Absent	Absent	Absent	Absent	Absent	Absent	Absent	Absent
hsa-miR-1298-3p	MIMAT0026641	CAUCUGGGCAACUGACUGAAC	52.3809523809524	Absent	Absent	Present	Present	Absent	2	No	Absent	Absent	Absent	Absent	Absent	Absent	Absent	Absent	Absent	Absent	Absent	Absent	Absent	Absent	Absent	Absent	Absent	Absent	Absent	Absent	Absent	Absent	Absent	Absent	Absent	Absent	Absent	Absent	Absent	Absent	Absent	Absent	Absent	Absent	Absent	Absent	Absent	Absent	Absent
hsa-miR-1298-5p	MIMAT0005800	UUCAUUCGGCUGUCCAGAUGUA	45.4545454545455	Present	Present	Absent	Present	Absent	3	No	Undetected	Undetected	Undetected	Undetected	Undetected	Undetected	Undetected	Undetected	Undetected	Undetected	Undetected	Undetected	Undetected	Undetected	Undetected	Undetected	Undetected	Undetected	Undetected	Undetected	Undetected	Undetected	Undetected	Undetected	Undetected	Undetected	Undetected	Undetected	Undetected	Undetected	Undetected	Undetected	Undetected	Undetected	Undetected	Undetected	Undetected	Undetected	Undetected
hsa-miR-1299	MIMAT0005887	UUCUGGAAUUCUGUGUGAGGGA	45.4545454545455	Absent	Absent	Present	Present	Absent	2	No	Absent	Absent	Absent	Absent	Absent	Absent	Absent	Absent	Absent	Absent	Absent	Absent	Absent	Absent	Absent	Absent	Absent	Absent	Absent	Absent	Absent	Absent	Absent	Absent	Absent	Absent	Absent	Absent	Absent	Absent	Absent	Absent	Absent	Absent	Absent	Absent	Absent	Absent	Absent
hsa-miR-1301-3p	MIMAT0005797	UUGCAGCUGCCUGGGAGUGACUUC	58.3333333333333	Present	Present	Present	Present	Absent	4	No	Undetected	Detected	Detected	Detected	Detected	Detected	Detected	Detected	Detected	Detected	Undetected	Undetected	Detected	Detected	Detected	Undetected	Undetected	Detected	Undetected	Undetected	Undetected	Undetected	Detected	Detected	Detected	Detected	Detected	Detected	Detected	Detected	Detected	Detected	Detected	Detected	Detected	Detected	Detected	Detected	Detected
hsa-miR-1301-5p	MIMAT0026639	CGCUCUAGGCACCGCAGCA	68.4210526315789	Absent	Absent	Absent	Present	Absent	1	No	Absent	Absent	Absent	Absent	Absent	Absent	Absent	Absent	Absent	Absent	Absent	Absent	Absent	Absent	Absent	Absent	Absent	Absent	Absent	Absent	Absent	Absent	Absent	Absent	Absent	Absent	Absent	Absent	Absent	Absent	Absent	Absent	Absent	Absent	Absent	Absent	Absent	Absent	Absent
hsa-miR-1302	MIMAT0005890	UUGGGACAUACUUAUGCUAAA	33.3333333333333	Present	Present	Present	Present	Absent	4	No	Undetected	Undetected	Undetected	Undetected	Undetected	Undetected	Undetected	Undetected	Undetected	Undetected	Undetected	Undetected	Undetected	Undetected	Undetected	Undetected	Undetected	Undetected	Undetected	Undetected	Undetected	Undetected	Undetected	Undetected	Undetected	Undetected	Undetected	Undetected	Undetected	Undetected	Undetected	Undetected	Undetected	Undetected	Undetected	Undetected	Undetected	Undetected	Undetected
hsa-miR-1303	MIMAT0005891	UUUAGAGACGGGGUCUUGCUCU	50	Present	Present	Present	Present	Absent	4	No	Detected	Detected	Detected	Detected	Detected	Undetected	Detected	Detected	Undetected	Undetected	Detected	Undetected	Detected	Detected	Detected	Undetected	Detected	Detected	Detected	Undetected	Undetected	Detected	Undetected	Undetected	Undetected	Undetected	Undetected	Undetected	Undetected	Undetected	Undetected	Undetected	Undetected	Undetected	Undetected	Undetected	Undetected	Undetected	Undetected
hsa-miR-1304-3p	MIMAT0022720	UCUCACUGUAGCCUCGAACCCC	59.0909090909091	Absent	Absent	Present	Present	Absent	2	No	Absent	Absent	Absent	Absent	Absent	Absent	Absent	Absent	Absent	Absent	Absent	Absent	Absent	Absent	Absent	Absent	Absent	Absent	Absent	Absent	Absent	Absent	Absent	Absent	Absent	Absent	Absent	Absent	Absent	Absent	Absent	Absent	Absent	Absent	Absent	Absent	Absent	Absent	Absent
hsa-miR-1304-5p	MIMAT0005892	UUUGAGGCUACAGUGAGAUGUG	45.4545454545455	Present	Present	Present	Present	Absent	4	No	Undetected	Undetected	Undetected	Undetected	Undetected	Undetected	Undetected	Undetected	Undetected	Undetected	Undetected	Undetected	Undetected	Undetected	Undetected	Undetected	Undetected	Undetected	Undetected	Undetected	Undetected	Undetected	Undetected	Undetected	Undetected	Undetected	Undetected	Undetected	Undetected	Undetected	Undetected	Undetected	Undetected	Undetected	Undetected	Undetected	Undetected	Undetected	Undetected
hsa-miR-1305	MIMAT0005893	UUUUCAACUCUAAUGGGAGAGA	36.3636363636364	Present	Absent	Present	Present	Absent	3	No	Undetected	Undetected	Undetected	Undetected	Undetected	Undetected	Undetected	Undetected	Undetected	Undetected	Undetected	Undetected	Undetected	Undetected	Undetected	Undetected	Undetected	Undetected	Undetected	Undetected	Undetected	Undetected	Undetected	Absent	Absent	Absent	Absent	Absent	Absent	Absent	Absent	Absent	Absent	Absent	Absent	Absent	Absent	Absent	Absent
hsa-miR-1306-3p	MIMAT0005950	ACGUUGGCUCUGGUGGUG	61.1111111111111	Absent	Absent	Present	Present	Absent	2	No	Absent	Absent	Absent	Absent	Absent	Absent	Absent	Absent	Absent	Absent	Absent	Absent	Absent	Absent	Absent	Absent	Absent	Absent	Absent	Absent	Absent	Absent	Absent	Absent	Absent	Absent	Absent	Absent	Absent	Absent	Absent	Absent	Absent	Absent	Absent	Absent	Absent	Absent	Absent
hsa-miR-1306-5p	MIMAT0022726	CCACCUCCCCUGCAAACGUCCA	63.6363636363636	Absent	Absent	Present	Present	Absent	2	No	Absent	Absent	Absent	Absent	Absent	Absent	Absent	Absent	Absent	Absent	Absent	Absent	Absent	Absent	Absent	Absent	Absent	Absent	Absent	Absent	Absent	Absent	Absent	Absent	Absent	Absent	Absent	Absent	Absent	Absent	Absent	Absent	Absent	Absent	Absent	Absent	Absent	Absent	Absent
hsa-miR-1307-3p	MIMAT0005951	ACUCGGCGUGGCGUCGGUCGUG	72.7272727272727	Absent	Absent	Present	Present	Absent	2	No	Absent	Absent	Absent	Absent	Absent	Absent	Absent	Absent	Absent	Absent	Absent	Absent	Absent	Absent	Absent	Absent	Absent	Absent	Absent	Absent	Absent	Absent	Absent	Absent	Absent	Absent	Absent	Absent	Absent	Absent	Absent	Absent	Absent	Absent	Absent	Absent	Absent	Absent	Absent
hsa-miR-1307-5p	MIMAT0022727	UCGACCGGACCUCGACCGGCU	71.4285714285714	Absent	Absent	Present	Present	Absent	2	No	Absent	Absent	Absent	Absent	Absent	Absent	Absent	Absent	Absent	Absent	Absent	Absent	Absent	Absent	Absent	Absent	Absent	Absent	Absent	Absent	Absent	Absent	Absent	Absent	Absent	Absent	Absent	Absent	Absent	Absent	Absent	Absent	Absent	Absent	Absent	Absent	Absent	Absent	Absent
hsa-miR-130a-3p	MIMAT0000425	CAGUGCAAUGUUAAAAGGGCAU	40.9090909090909	Present	Present	Present	Present	Present	5	Yes	Detected	Detected	Detected	Detected	Detected	Detected	Detected	Detected	Detected	Detected	Detected	Detected	Detected	Detected	Detected	Detected	Detected	Detected	Detected	Detected	Detected	Detected	Detected	Detected	Detected	Detected	Detected	Detected	Detected	Detected	Detected	Detected	Detected	Detected	Detected	Detected	Detected	Detected	Detected
hsa-miR-130a-5p	MIMAT0004593	UUCACAUUGUGCUACUGUCUGC	45.4545454545455	Present	Present	Absent	Present	Present	4	No	Undetected	Undetected	Undetected	Undetected	Undetected	Undetected	Undetected	Undetected	Undetected	Undetected	Undetected	Undetected	Undetected	Undetected	Undetected	Undetected	Undetected	Undetected	Undetected	Undetected	Undetected	Undetected	Undetected	Undetected	Undetected	Undetected	Undetected	Undetected	Undetected	Undetected	Undetected	Undetected	Undetected	Undetected	Undetected	Undetected	Undetected	Undetected	Undetected
hsa-miR-130b-3p	MIMAT0000691	CAGUGCAAUGAUGAAAGGGCAU	45.4545454545455	Present	Present	Present	Present	Present	5	No	Detected	Detected	Detected	Detected	Detected	Detected	Detected	Detected	Detected	Detected	Detected	Detected	Detected	Detected	Detected	Detected	Detected	Detected	Detected	Detected	Detected	Detected	Detected	Detected	Detected	Detected	Detected	Detected	Detected	Detected	Detected	Detected	Detected	Detected	Detected	Detected	Detected	Detected	Detected
hsa-miR-130b-5p	MIMAT0004680	ACUCUUUCCCUGUUGCACUAC	47.6190476190476	Present	Present	Present	Present	Present	5	No	Detected	Detected	Detected	Detected	Detected	Detected	Detected	Detected	Detected	Detected	Detected	Detected	Detected	Detected	Detected	Undetected	Detected	Detected	Detected	Detected	Undetected	Detected	Detected	Detected	Detected	Detected	Detected	Detected	Detected	Detected	Detected	Detected	Detected	Detected	Detected	Undetected	Detected	Detected	Detected
hsa-miR-132-3p	MIMAT0000426	UAACAGUCUACAGCCAUGGUCG	50	Present	Present	Present	Present	Present	5	No	Detected	Detected	Detected	Detected	Detected	Detected	Detected	Detected	Detected	Detected	Detected	Detected	Detected	Detected	Detected	Detected	Detected	Detected	Detected	Detected	Detected	Detected	Detected	Detected	Detected	Detected	Detected	Detected	Detected	Detected	Undetected	Detected	Detected	Detected	Detected	Undetected	Detected	Detected	Detected
hsa-miR-132-5p	MIMAT0004594	ACCGUGGCUUUCGAUUGUUACU	45.4545454545455	Present	Present	Present	Present	Present	5	No	Undetected	Undetected	Undetected	Undetected	Undetected	Undetected	Undetected	Undetected	Undetected	Undetected	Undetected	Undetected	Undetected	Undetected	Undetected	Undetected	Undetected	Undetected	Undetected	Undetected	Undetected	Undetected	Undetected	Undetected	Undetected	Undetected	Undetected	Undetected	Undetected	Undetected	Undetected	Undetected	Undetected	Undetected	Undetected	Undetected	Undetected	Undetected	Undetected
hsa-miR-1321	MIMAT0005952	CAGGGAGGUGAAUGUGAU	50	Absent	Absent	Absent	Present	Absent	1	No	Absent	Absent	Absent	Absent	Absent	Absent	Absent	Absent	Absent	Absent	Absent	Absent	Absent	Absent	Absent	Absent	Absent	Absent	Absent	Absent	Absent	Absent	Absent	Absent	Absent	Absent	Absent	Absent	Absent	Absent	Absent	Absent	Absent	Absent	Absent	Absent	Absent	Absent	Absent
hsa-miR-1322	MIMAT0005953	GAUGAUGCUGCUGAUGCUG	52.6315789473684	Absent	Absent	Absent	Present	Absent	1	No	Absent	Absent	Absent	Absent	Absent	Absent	Absent	Absent	Absent	Absent	Absent	Absent	Absent	Absent	Absent	Absent	Absent	Absent	Absent	Absent	Absent	Absent	Absent	Absent	Absent	Absent	Absent	Absent	Absent	Absent	Absent	Absent	Absent	Absent	Absent	Absent	Absent	Absent	Absent
hsa-miR-1323	MIMAT0005795	UCAAAACUGAGGGGCAUUUUCU	40.9090909090909	Absent	Absent	Absent	Present	Absent	1	No	Absent	Absent	Absent	Absent	Absent	Absent	Absent	Absent	Absent	Absent	Absent	Absent	Absent	Absent	Absent	Absent	Absent	Absent	Absent	Absent	Absent	Absent	Absent	Absent	Absent	Absent	Absent	Absent	Absent	Absent	Absent	Absent	Absent	Absent	Absent	Absent	Absent	Absent	Absent
hsa-miR-1324	MIMAT0005956	CCAGACAGAAUUCUAUGCACUUUC	41.6666666666667	Present	Present	Absent	Present	Absent	3	No	Undetected	Undetected	Undetected	Undetected	Undetected	Undetected	Undetected	Undetected	Undetected	Undetected	Undetected	Undetected	Undetected	Undetected	Undetected	Undetected	Undetected	Undetected	Undetected	Undetected	Undetected	Undetected	Undetected	Undetected	Undetected	Undetected	Undetected	Undetected	Undetected	Undetected	Undetected	Undetected	Undetected	Undetected	Undetected	Undetected	Undetected	Undetected	Undetected
hsa-miR-133a-3p	MIMAT0000427	UUUGGUCCCCUUCAACCAGCUG	54.5454545454545	Present	Present	Present	Present	Present	5	No	Detected	Detected	Detected	Detected	Detected	Detected	Detected	Detected	Detected	Detected	Detected	Detected	Detected	Detected	Undetected	Detected	Detected	Detected	Detected	Detected	Detected	Detected	Detected	Detected	Detected	Detected	Detected	Detected	Detected	Undetected	Detected	Detected	Detected	Detected	Undetected	Detected	Detected	Detected	Detected
hsa-miR-133a-5p	MIMAT0026478	AGCUGGUAAAAUGGAACCAAAU	36.3636363636364	Absent	Absent	Absent	Present	Absent	1	No	Absent	Absent	Absent	Absent	Absent	Absent	Absent	Absent	Absent	Absent	Absent	Absent	Absent	Absent	Absent	Absent	Absent	Absent	Absent	Absent	Absent	Absent	Absent	Absent	Absent	Absent	Absent	Absent	Absent	Absent	Absent	Absent	Absent	Absent	Absent	Absent	Absent	Absent	Absent
hsa-miR-133b	MIMAT0000770	UUUGGUCCCCUUCAACCAGCUA	50	Present	Present	Present	Present	Present	5	No	Detected	Detected	Detected	Detected	Detected	Detected	Detected	Detected	Detected	Detected	Detected	Detected	Detected	Undetected	Detected	Detected	Detected	Detected	Detected	Detected	Detected	Detected	Detected	Undetected	Undetected	Undetected	Undetected	Undetected	Undetected	Undetected	Detected	Undetected	Undetected	Undetected	Detected	Undetected	Undetected	Undetected	Undetected
hsa-miR-134-3p	MIMAT0026481	CCUGUGGGCCACCUAGUCACCAA	60.8695652173913	Absent	Absent	Present	Present	Absent	2	No	Absent	Absent	Absent	Absent	Absent	Absent	Absent	Absent	Absent	Absent	Absent	Absent	Absent	Absent	Absent	Absent	Absent	Absent	Absent	Absent	Absent	Absent	Absent	Absent	Absent	Absent	Absent	Absent	Absent	Absent	Absent	Absent	Absent	Absent	Absent	Absent	Absent	Absent	Absent
hsa-miR-134-5p	MIMAT0000447	UGUGACUGGUUGACCAGAGGGG	59.0909090909091	Present	Present	Present	Present	Present	5	No	Detected	Detected	Detected	Detected	Detected	Detected	Detected	Detected	Detected	Detected	Detected	Detected	Detected	Detected	Detected	Detected	Detected	Detected	Detected	Detected	Detected	Detected	Detected	Detected	Detected	Detected	Detected	Detected	Detected	Detected	Detected	Detected	Detected	Detected	Detected	Undetected	Detected	Detected	Detected
hsa-miR-1343-3p	MIMAT0019776	CUCCUGGGGCCCGCACUCUCGC	77.2727272727273	Absent	Absent	Present	Absent	Absent	1	No	Absent	Absent	Absent	Absent	Absent	Absent	Absent	Absent	Absent	Absent	Absent	Absent	Absent	Absent	Absent	Absent	Absent	Absent	Absent	Absent	Absent	Absent	Absent	Absent	Absent	Absent	Absent	Absent	Absent	Absent	Absent	Absent	Absent	Absent	Absent	Absent	Absent	Absent	Absent
hsa-miR-1343-5p	MIMAT0027038	UGGGGAGCGGCCCCCGGGUGGG	86.3636363636364	Absent	Absent	Present	Present	Absent	2	No	Absent	Absent	Absent	Absent	Absent	Absent	Absent	Absent	Absent	Absent	Absent	Absent	Absent	Absent	Absent	Absent	Absent	Absent	Absent	Absent	Absent	Absent	Absent	Absent	Absent	Absent	Absent	Absent	Absent	Absent	Absent	Absent	Absent	Absent	Absent	Absent	Absent	Absent	Absent
hsa-miR-135a-3p	MIMAT0004595	UAUAGGGAUUGGAGCCGUGGCG	59.0909090909091	Absent	Absent	Present	Present	Present	3	No	Absent	Absent	Absent	Absent	Absent	Absent	Absent	Absent	Absent	Absent	Absent	Absent	Absent	Absent	Absent	Absent	Absent	Absent	Absent	Absent	Absent	Absent	Absent	Absent	Absent	Absent	Absent	Absent	Absent	Absent	Absent	Absent	Absent	Absent	Absent	Absent	Absent	Absent	Absent
hsa-miR-135a-5p	MIMAT0000428	UAUGGCUUUUUAUUCCUAUGUGA	30.4347826086957	Present	Present	Present	Present	Present	5	No	Detected	Detected	Detected	Detected	Detected	Detected	Detected	Detected	Detected	Detected	Detected	Detected	Detected	Detected	Detected	Detected	Detected	Detected	Detected	Detected	Detected	Detected	Detected	Undetected	Undetected	Detected	Undetected	Undetected	Undetected	Undetected	Undetected	Detected	Undetected	Undetected	Undetected	Undetected	Undetected	Undetected	Undetected
hsa-miR-135b-3p	MIMAT0004698	AUGUAGGGCUAAAAGCCAUGGG	50	Present	Present	Present	Present	Present	5	No	Undetected	Undetected	Undetected	Undetected	Undetected	Undetected	Undetected	Undetected	Undetected	Undetected	Undetected	Undetected	Undetected	Undetected	Undetected	Undetected	Undetected	Undetected	Undetected	Undetected	Undetected	Undetected	Undetected	Undetected	Undetected	Undetected	Undetected	Undetected	Undetected	Undetected	Undetected	Undetected	Undetected	Undetected	Undetected	Undetected	Undetected	Undetected	Undetected
hsa-miR-135b-5p	MIMAT0000758	UAUGGCUUUUCAUUCCUAUGUGA	34.7826086956522	Present	Present	Present	Present	Present	5	No	Undetected	Undetected	Undetected	Undetected	Undetected	Undetected	Undetected	Undetected	Undetected	Undetected	Undetected	Undetected	Undetected	Undetected	Undetected	Undetected	Undetected	Undetected	Undetected	Undetected	Undetected	Undetected	Undetected	Undetected	Undetected	Undetected	Undetected	Undetected	Undetected	Undetected	Undetected	Undetected	Undetected	Undetected	Undetected	Undetected	Undetected	Undetected	Undetected
hsa-miR-136-3p	MIMAT0004606	CAUCAUCGUCUCAAAUGAGUCU	40.9090909090909	Present	Present	Present	Present	Present	5	No	Detected	Detected	Detected	Detected	Detected	Detected	Detected	Detected	Detected	Detected	Detected	Detected	Detected	Detected	Detected	Detected	Detected	Detected	Detected	Detected	Detected	Detected	Detected	Undetected	Undetected	Undetected	Undetected	Undetected	Detected	Undetected	Undetected	Undetected	Undetected	Undetected	Undetected	Undetected	Detected	Undetected	Undetected
hsa-miR-136-5p	MIMAT0000448	ACUCCAUUUGUUUUGAUGAUGGA	34.7826086956522	Present	Present	Present	Present	Present	5	No	Undetected	Undetected	Undetected	Undetected	Undetected	Undetected	Undetected	Undetected	Undetected	Undetected	Undetected	Undetected	Undetected	Undetected	Undetected	Undetected	Undetected	Undetected	Undetected	Undetected	Undetected	Undetected	Undetected	Undetected	Undetected	Undetected	Undetected	Undetected	Undetected	Undetected	Undetected	Undetected	Undetected	Undetected	Undetected	Undetected	Undetected	Undetected	Undetected
hsa-miR-137	MIMAT0000429	UUAUUGCUUAAGAAUACGCGUAG	34.7826086956522	Present	Present	Present	Present	Present	5	No	Detected	Detected	Undetected	Undetected	Undetected	Undetected	Detected	Undetected	Undetected	Undetected	Undetected	Undetected	Detected	Undetected	Undetected	Undetected	Undetected	Undetected	Undetected	Undetected	Detected	Undetected	Undetected	Undetected	Undetected	Undetected	Undetected	Undetected	Undetected	Undetected	Undetected	Undetected	Undetected	Undetected	Undetected	Undetected	Undetected	Undetected	Undetected
hsa-miR-138-1-3p	MIMAT0004607	GCUACUUCACAACACCAGGGCC	59.0909090909091	Absent	Present	Absent	Present	Present	3	No	Absent	Absent	Absent	Absent	Absent	Absent	Absent	Absent	Absent	Absent	Absent	Absent	Absent	Absent	Absent	Absent	Absent	Absent	Absent	Absent	Absent	Absent	Absent	Undetected	Undetected	Undetected	Undetected	Undetected	Undetected	Undetected	Undetected	Undetected	Undetected	Undetected	Undetected	Undetected	Undetected	Undetected	Undetected
hsa-miR-138-2-3p	MIMAT0004596	GCUAUUUCACGACACCAGGGUU	50	Present	Present	Present	Present	Present	5	No	Undetected	Undetected	Undetected	Undetected	Undetected	Undetected	Undetected	Undetected	Undetected	Undetected	Undetected	Undetected	Undetected	Undetected	Undetected	Undetected	Undetected	Undetected	Undetected	Undetected	Undetected	Undetected	Undetected	Undetected	Undetected	Undetected	Undetected	Undetected	Undetected	Undetected	Undetected	Undetected	Undetected	Undetected	Undetected	Undetected	Undetected	Undetected	Undetected
hsa-miR-138-5p	MIMAT0000430	AGCUGGUGUUGUGAAUCAGGCCG	56.5217391304348	Present	Present	Present	Present	Present	5	No	Detected	Detected	Undetected	Detected	Undetected	Detected	Detected	Detected	Undetected	Detected	Detected	Undetected	Detected	Detected	Undetected	Undetected	Detected	Detected	Undetected	Undetected	Undetected	Detected	Detected	Undetected	Undetected	Undetected	Undetected	Undetected	Detected	Undetected	Undetected	Detected	Undetected	Undetected	Detected	Undetected	Undetected	Undetected	Undetected
hsa-miR-139-3p	MIMAT0004552	UGGAGACGCGGCCCUGUUGGAGU	65.2173913043478	Present	Present	Present	Present	Present	5	No	Detected	Detected	Detected	Detected	Detected	Detected	Detected	Detected	Detected	Detected	Detected	Detected	Detected	Detected	Detected	Detected	Detected	Detected	Detected	Detected	Detected	Detected	Detected	Undetected	Undetected	Undetected	Undetected	Undetected	Undetected	Undetected	Undetected	Undetected	Undetected	Undetected	Undetected	Undetected	Undetected	Undetected	Undetected
hsa-miR-139-5p	MIMAT0000250	UCUACAGUGCACGUGUCUCCAGU	52.1739130434783	Present	Present	Present	Present	Present	5	No	Detected	Detected	Detected	Detected	Detected	Detected	Detected	Detected	Detected	Detected	Detected	Detected	Detected	Detected	Detected	Detected	Detected	Detected	Detected	Detected	Detected	Detected	Detected	Detected	Undetected	Detected	Detected	Detected	Detected	Undetected	Detected	Detected	Detected	Detected	Undetected	Undetected	Undetected	Undetected	Detected
hsa-miR-140-3p	MIMAT0004597	UACCACAGGGUAGAACCACGG	57.1428571428571	Present	Present	Present	Absent	Present	4	No	Detected	Detected	Detected	Detected	Detected	Detected	Detected	Detected	Detected	Detected	Detected	Detected	Detected	Detected	Detected	Detected	Detected	Detected	Detected	Detected	Detected	Detected	Detected	Detected	Detected	Detected	Detected	Detected	Detected	Detected	Detected	Detected	Detected	Detected	Detected	Detected	Detected	Detected	Detected
hsa-miR-140-5p	MIMAT0000431	CAGUGGUUUUACCCUAUGGUAG	45.4545454545455	Present	Present	Present	Present	Present	5	No	Detected	Detected	Detected	Detected	Detected	Detected	Detected	Detected	Detected	Detected	Detected	Detected	Detected	Detected	Detected	Detected	Detected	Detected	Detected	Detected	Detected	Detected	Detected	Detected	Undetected	Detected	Undetected	Detected	Detected	Undetected	Undetected	Detected	Detected	Detected	Detected	Undetected	Detected	Detected	Detected
hsa-miR-141-3p	MIMAT0000432	UAACACUGUCUGGUAAAGAUGG	40.9090909090909	Present	Present	Present	Present	Present	5	No	Detected	Detected	Detected	Detected	Detected	Detected	Detected	Detected	Detected	Detected	Detected	Detected	Detected	Detected	Detected	Undetected	Detected	Detected	Detected	Detected	Undetected	Detected	Detected	Undetected	Undetected	Undetected	Undetected	Undetected	Undetected	Undetected	Undetected	Undetected	Undetected	Undetected	Undetected	Undetected	Undetected	Undetected	Undetected
hsa-miR-141-5p	MIMAT0004598	CAUCUUCCAGUACAGUGUUGGA	45.4545454545455	Present	Present	Present	Present	Present	5	No	Undetected	Undetected	Undetected	Undetected	Undetected	Undetected	Undetected	Undetected	Undetected	Undetected	Undetected	Undetected	Undetected	Undetected	Detected	Undetected	Undetected	Undetected	Undetected	Undetected	Undetected	Undetected	Undetected	Undetected	Undetected	Undetected	Undetected	Undetected	Undetected	Undetected	Undetected	Undetected	Undetected	Undetected	Undetected	Undetected	Undetected	Undetected	Undetected
hsa-miR-142-3p	MIMAT0000434	UGUAGUGUUUCCUACUUUAUGGA	34.7826086956522	Present	Present	Present	Absent	Present	4	No	Detected	Detected	Detected	Detected	Detected	Detected	Detected	Detected	Detected	Detected	Detected	Detected	Detected	Detected	Detected	Detected	Detected	Detected	Detected	Detected	Detected	Detected	Detected	Detected	Detected	Detected	Detected	Detected	Detected	Detected	Detected	Detected	Detected	Detected	Detected	Detected	Detected	Detected	Detected
hsa-miR-142-5p	MIMAT0000433	CAUAAAGUAGAAAGCACUACU	33.3333333333333	Present	Present	Present	Present	Present	5	Yes	Detected	Detected	Detected	Detected	Detected	Detected	Detected	Detected	Detected	Detected	Detected	Detected	Detected	Detected	Detected	Detected	Detected	Detected	Detected	Detected	Detected	Detected	Detected	Detected	Detected	Detected	Detected	Detected	Detected	Detected	Detected	Detected	Detected	Detected	Detected	Detected	Detected	Detected	Detected
hsa-miR-143-3p	MIMAT0000435	UGAGAUGAAGCACUGUAGCUC	47.6190476190476	Present	Present	Present	Present	Present	5	No	Detected	Detected	Detected	Detected	Detected	Detected	Detected	Detected	Detected	Detected	Detected	Detected	Detected	Detected	Detected	Detected	Detected	Detected	Detected	Detected	Detected	Detected	Detected	Detected	Detected	Detected	Detected	Detected	Detected	Detected	Detected	Detected	Detected	Detected	Detected	Detected	Detected	Detected	Detected
hsa-miR-143-5p	MIMAT0004599	GGUGCAGUGCUGCAUCUCUGGU	59.0909090909091	Present	Present	Present	Present	Present	5	No	Undetected	Undetected	Undetected	Undetected	Undetected	Undetected	Undetected	Undetected	Undetected	Undetected	Undetected	Undetected	Undetected	Undetected	Undetected	Undetected	Undetected	Undetected	Undetected	Undetected	Undetected	Undetected	Undetected	Undetected	Undetected	Undetected	Undetected	Undetected	Undetected	Undetected	Undetected	Undetected	Undetected	Undetected	Undetected	Undetected	Undetected	Undetected	Undetected
hsa-miR-144-3p	MIMAT0000436	UACAGUAUAGAUGAUGUACU	30	Present	Present	Present	Present	Present	5	No	Undetected	Undetected	Undetected	Undetected	Undetected	Undetected	Undetected	Undetected	Undetected	Undetected	Undetected	Undetected	Undetected	Undetected	Undetected	Undetected	Undetected	Undetected	Undetected	Undetected	Undetected	Undetected	Undetected	Detected	Detected	Detected	Detected	Detected	Detected	Detected	Detected	Detected	Detected	Detected	Detected	Detected	Detected	Detected	Detected
hsa-miR-144-5p	MIMAT0004600	GGAUAUCAUCAUAUACUGUAAG	31.8181818181818	Present	Present	Present	Present	Present	5	No	Detected	Detected	Detected	Detected	Detected	Detected	Detected	Detected	Detected	Detected	Detected	Detected	Detected	Detected	Detected	Detected	Detected	Detected	Detected	Detected	Detected	Detected	Detected	Detected	Undetected	Undetected	Undetected	Detected	Detected	Undetected	Undetected	Detected	Detected	Undetected	Detected	Undetected	Detected	Undetected	Undetected
hsa-miR-145-3p	MIMAT0004601	GGAUUCCUGGAAAUACUGUUCU	40.9090909090909	Present	Present	Present	Present	Present	5	No	Detected	Detected	Undetected	Undetected	Undetected	Detected	Undetected	Detected	Undetected	Detected	Undetected	Detected	Detected	Undetected	Undetected	Undetected	Undetected	Undetected	Detected	Undetected	Undetected	Undetected	Undetected	Undetected	Undetected	Undetected	Undetected	Undetected	Undetected	Undetected	Undetected	Undetected	Undetected	Undetected	Undetected	Undetected	Undetected	Undetected	Undetected
hsa-miR-145-5p	MIMAT0000437	GUCCAGUUUUCCCAGGAAUCCCU	52.1739130434783	Present	Present	Present	Present	Present	5	Yes	Detected	Detected	Detected	Detected	Detected	Detected	Detected	Detected	Detected	Detected	Detected	Detected	Detected	Detected	Detected	Detected	Detected	Detected	Detected	Detected	Detected	Detected	Detected	Detected	Detected	Detected	Detected	Detected	Detected	Detected	Detected	Detected	Detected	Detected	Detected	Detected	Detected	Detected	Detected
hsa-miR-1468-3p	MIMAT0026638	AGCAAAAUAAGCAAAUGGAAAA	27.2727272727273	Absent	Absent	Present	Present	Absent	2	No	Absent	Absent	Absent	Absent	Absent	Absent	Absent	Absent	Absent	Absent	Absent	Absent	Absent	Absent	Absent	Absent	Absent	Absent	Absent	Absent	Absent	Absent	Absent	Absent	Absent	Absent	Absent	Absent	Absent	Absent	Absent	Absent	Absent	Absent	Absent	Absent	Absent	Absent	Absent
hsa-miR-1468-5p	MIMAT0006789	CUCCGUUUGCCUGUUUCGCUG	57.1428571428571	Absent	Absent	Present	Present	Present	3	No	Absent	Absent	Absent	Absent	Absent	Absent	Absent	Absent	Absent	Absent	Absent	Absent	Absent	Absent	Absent	Absent	Absent	Absent	Absent	Absent	Absent	Absent	Absent	Absent	Absent	Absent	Absent	Absent	Absent	Absent	Absent	Absent	Absent	Absent	Absent	Absent	Absent	Absent	Absent
hsa-miR-1469	MIMAT0007347	CUCGGCGCGGGGCGCGGGCUCC	90.9090909090909	Absent	Absent	Present	Absent	Absent	1	No	Absent	Absent	Absent	Absent	Absent	Absent	Absent	Absent	Absent	Absent	Absent	Absent	Absent	Absent	Absent	Absent	Absent	Absent	Absent	Absent	Absent	Absent	Absent	Absent	Absent	Absent	Absent	Absent	Absent	Absent	Absent	Absent	Absent	Absent	Absent	Absent	Absent	Absent	Absent
hsa-miR-146a-3p	MIMAT0004608	CCUCUGAAAUUCAGUUCUUCAG	40.9090909090909	Present	Present	Present	Present	Present	5	No	Undetected	Undetected	Undetected	Undetected	Undetected	Undetected	Undetected	Undetected	Undetected	Undetected	Undetected	Undetected	Undetected	Undetected	Undetected	Undetected	Undetected	Undetected	Undetected	Undetected	Undetected	Undetected	Undetected	Undetected	Undetected	Undetected	Undetected	Undetected	Undetected	Undetected	Undetected	Undetected	Undetected	Undetected	Undetected	Undetected	Undetected	Undetected	Undetected
hsa-miR-146a-5p	MIMAT0000449	UGAGAACUGAAUUCCAUGGGUU	40.9090909090909	Present	Present	Present	Present	Present	5	No	Detected	Detected	Detected	Detected	Detected	Detected	Detected	Detected	Detected	Detected	Detected	Detected	Detected	Detected	Detected	Detected	Detected	Detected	Detected	Detected	Detected	Detected	Detected	Detected	Detected	Detected	Detected	Detected	Detected	Detected	Detected	Detected	Detected	Detected	Detected	Detected	Detected	Detected	Detected
hsa-miR-146b-3p	MIMAT0004766	UGCCCUGUGGACUCAGUUCUGG	59.0909090909091	Present	Present	Present	Present	Present	5	No	Detected	Detected	Detected	Detected	Detected	Detected	Detected	Detected	Detected	Detected	Detected	Detected	Detected	Detected	Detected	Detected	Detected	Detected	Detected	Detected	Undetected	Detected	Detected	Undetected	Undetected	Undetected	Undetected	Undetected	Undetected	Undetected	Undetected	Undetected	Undetected	Undetected	Undetected	Undetected	Undetected	Undetected	Undetected
hsa-miR-146b-5p	MIMAT0002809	UGAGAACUGAAUUCCAUAGGCU	40.9090909090909	Present	Present	Present	Present	Present	5	No	Detected	Detected	Detected	Detected	Detected	Detected	Detected	Detected	Detected	Undetected	Detected	Detected	Detected	Detected	Detected	Detected	Detected	Detected	Detected	Detected	Detected	Detected	Detected	Undetected	Undetected	Undetected	Undetected	Undetected	Undetected	Undetected	Undetected	Undetected	Undetected	Undetected	Undetected	Undetected	Undetected	Undetected	Undetected
hsa-miR-1471	MIMAT0007349	GCCCGCGUGUGGAGCCAGGUGU	72.7272727272727	Absent	Absent	Absent	Present	Present	2	No	Absent	Absent	Absent	Absent	Absent	Absent	Absent	Absent	Absent	Absent	Absent	Absent	Absent	Absent	Absent	Absent	Absent	Absent	Absent	Absent	Absent	Absent	Absent	Absent	Absent	Absent	Absent	Absent	Absent	Absent	Absent	Absent	Absent	Absent	Absent	Absent	Absent	Absent	Absent
hsa-miR-147a	MIMAT0000251	GUGUGUGGAAAUGCUUCUGC	50	Present	Present	Present	Present	Present	5	No	Undetected	Undetected	Undetected	Undetected	Undetected	Undetected	Undetected	Undetected	Undetected	Undetected	Undetected	Undetected	Undetected	Detected	Undetected	Undetected	Undetected	Undetected	Undetected	Undetected	Undetected	Undetected	Undetected	Undetected	Undetected	Undetected	Undetected	Undetected	Undetected	Undetected	Undetected	Undetected	Undetected	Undetected	Undetected	Undetected	Undetected	Undetected	Undetected
hsa-miR-147b	MIMAT0004928	GUGUGCGGAAAUGCUUCUGCUA	50	Present	Present	Absent	Present	Present	4	No	Undetected	Undetected	Undetected	Undetected	Undetected	Undetected	Undetected	Undetected	Undetected	Undetected	Undetected	Undetected	Undetected	Undetected	Undetected	Undetected	Undetected	Undetected	Undetected	Undetected	Undetected	Undetected	Undetected	Undetected	Undetected	Undetected	Undetected	Undetected	Undetected	Undetected	Undetected	Undetected	Undetected	Undetected	Undetected	Undetected	Undetected	Undetected	Undetected
hsa-miR-148a-3p	MIMAT0000243	UCAGUGCACUACAGAACUUUGU	40.9090909090909	Present	Present	Present	Present	Present	5	No	Detected	Detected	Detected	Detected	Detected	Detected	Detected	Detected	Detected	Undetected	Detected	Detected	Detected	Detected	Detected	Detected	Detected	Detected	Detected	Detected	Detected	Detected	Detected	Detected	Detected	Detected	Detected	Detected	Detected	Detected	Detected	Detected	Detected	Detected	Detected	Detected	Detected	Detected	Detected
hsa-miR-148a-5p	MIMAT0004549	AAAGUUCUGAGACACUCCGACU	45.4545454545455	Present	Present	Present	Absent	Absent	3	No	Undetected	Undetected	Undetected	Undetected	Undetected	Undetected	Undetected	Undetected	Undetected	Undetected	Undetected	Undetected	Undetected	Undetected	Detected	Undetected	Undetected	Undetected	Undetected	Undetected	Undetected	Undetected	Undetected	Undetected	Undetected	Undetected	Undetected	Undetected	Undetected	Undetected	Undetected	Undetected	Undetected	Undetected	Undetected	Undetected	Undetected	Undetected	Undetected
hsa-miR-148b-3p	MIMAT0000759	UCAGUGCAUCACAGAACUUUGU	40.9090909090909	Present	Present	Present	Present	Present	5	Yes	Detected	Detected	Detected	Detected	Detected	Detected	Detected	Detected	Detected	Detected	Detected	Detected	Detected	Detected	Detected	Detected	Detected	Detected	Detected	Detected	Detected	Detected	Detected	Detected	Detected	Detected	Detected	Detected	Detected	Detected	Detected	Detected	Detected	Detected	Detected	Detected	Detected	Detected	Detected
hsa-miR-148b-5p	MIMAT0004699	AAGUUCUGUUAUACACUCAGGC	40.9090909090909	Present	Present	Present	Absent	Present	4	No	Detected	Detected	Detected	Detected	Detected	Detected	Detected	Detected	Detected	Detected	Detected	Detected	Detected	Detected	Detected	Undetected	Detected	Detected	Detected	Detected	Undetected	Detected	Detected	Undetected	Undetected	Undetected	Undetected	Undetected	Undetected	Undetected	Undetected	Undetected	Detected	Undetected	Undetected	Undetected	Undetected	Undetected	Undetected
hsa-miR-149-3p	MIMAT0004609	AGGGAGGGACGGGGGCUGUGC	76.1904761904762	Present	Present	Present	Present	Present	5	No	Undetected	Undetected	Undetected	Undetected	Undetected	Undetected	Undetected	Undetected	Undetected	Undetected	Undetected	Undetected	Undetected	Undetected	Undetected	Undetected	Undetected	Undetected	Undetected	Undetected	Undetected	Undetected	Undetected	Undetected	Undetected	Undetected	Undetected	Undetected	Undetected	Undetected	Undetected	Undetected	Undetected	Undetected	Undetected	Undetected	Undetected	Undetected	Undetected
hsa-miR-149-5p	MIMAT0000450	UCUGGCUCCGUGUCUUCACUCCC	60.8695652173913	Present	Present	Present	Present	Present	5	No	Undetected	Undetected	Undetected	Undetected	Undetected	Undetected	Undetected	Undetected	Undetected	Undetected	Detected	Undetected	Undetected	Undetected	Undetected	Undetected	Undetected	Undetected	Undetected	Undetected	Undetected	Undetected	Undetected	Undetected	Undetected	Undetected	Undetected	Undetected	Undetected	Undetected	Undetected	Undetected	Undetected	Undetected	Undetected	Undetected	Undetected	Undetected	Undetected
hsa-miR-150-3p	MIMAT0004610	CUGGUACAGGCCUGGGGGACAG	68.1818181818182	Absent	Present	Present	Present	Absent	3	No	Absent	Absent	Absent	Absent	Absent	Absent	Absent	Absent	Absent	Absent	Absent	Absent	Absent	Absent	Absent	Absent	Absent	Absent	Absent	Absent	Absent	Absent	Absent	Undetected	Undetected	Undetected	Undetected	Undetected	Undetected	Undetected	Undetected	Undetected	Undetected	Undetected	Undetected	Undetected	Undetected	Undetected	Undetected
hsa-miR-150-5p	MIMAT0000451	UCUCCCAACCCUUGUACCAGUG	54.5454545454545	Present	Present	Present	Present	Present	5	Yes	Detected	Detected	Detected	Detected	Detected	Detected	Detected	Detected	Detected	Detected	Detected	Detected	Detected	Detected	Detected	Detected	Detected	Detected	Detected	Detected	Detected	Detected	Detected	Detected	Detected	Detected	Detected	Detected	Detected	Detected	Detected	Detected	Detected	Detected	Detected	Detected	Detected	Detected	Detected
hsa-miR-151a-3p	MIMAT0000757	CUAGACUGAAGCUCCUUGAGG	52.3809523809524	Present	Present	Present	Present	Present	5	No	Detected	Detected	Undetected	Detected	Detected	Detected	Detected	Detected	Undetected	Detected	Undetected	Detected	Undetected	Undetected	Detected	Detected	Detected	Undetected	Detected	Detected	Undetected	Detected	Undetected	Detected	Detected	Detected	Detected	Detected	Detected	Detected	Detected	Detected	Detected	Detected	Detected	Detected	Detected	Detected	Detected
hsa-miR-151a-5p	MIMAT0004697	UCGAGGAGCUCACAGUCUAGU	52.3809523809524	Present	Present	Absent	Absent	Present	3	No	Detected	Detected	Detected	Detected	Detected	Detected	Detected	Detected	Detected	Detected	Detected	Detected	Detected	Detected	Detected	Detected	Detected	Detected	Detected	Detected	Detected	Detected	Detected	Detected	Detected	Detected	Detected	Detected	Detected	Detected	Detected	Detected	Detected	Detected	Detected	Undetected	Detected	Detected	Detected
hsa-miR-151b	MIMAT0010214	UCGAGGAGCUCACAGUCU	55.5555555555556	Absent	Present	Absent	Absent	Absent	1	No	Absent	Absent	Absent	Absent	Absent	Absent	Absent	Absent	Absent	Absent	Absent	Absent	Absent	Absent	Absent	Absent	Absent	Absent	Absent	Absent	Absent	Absent	Absent	Detected	Detected	Detected	Detected	Detected	Detected	Detected	Detected	Detected	Detected	Detected	Detected	Detected	Detected	Detected	Detected
hsa-miR-151b/151a-5p	NA	NA	0	Absent	Absent	Present	Absent	Absent	1	No	Absent	Absent	Absent	Absent	Absent	Absent	Absent	Absent	Absent	Absent	Absent	Absent	Absent	Absent	Absent	Absent	Absent	Absent	Absent	Absent	Absent	Absent	Absent	Absent	Absent	Absent	Absent	Absent	Absent	Absent	Absent	Absent	Absent	Absent	Absent	Absent	Absent	Absent	Absent
hsa-miR-152-3p	MIMAT0000438	UCAGUGCAUGACAGAACUUGG	47.6190476190476	Present	Present	Present	Present	Present	5	No	Detected	Detected	Detected	Detected	Detected	Detected	Detected	Detected	Detected	Detected	Detected	Detected	Detected	Detected	Detected	Detected	Detected	Detected	Detected	Detected	Detected	Detected	Detected	Detected	Detected	Detected	Detected	Detected	Detected	Detected	Detected	Detected	Detected	Detected	Detected	Undetected	Detected	Detected	Detected
hsa-miR-152-5p	MIMAT0026479	AGGUUCUGUGAUACACUCCGACU	47.8260869565217	Absent	Absent	Present	Absent	Absent	1	No	Absent	Absent	Absent	Absent	Absent	Absent	Absent	Absent	Absent	Absent	Absent	Absent	Absent	Absent	Absent	Absent	Absent	Absent	Absent	Absent	Absent	Absent	Absent	Absent	Absent	Absent	Absent	Absent	Absent	Absent	Absent	Absent	Absent	Absent	Absent	Absent	Absent	Absent	Absent
hsa-miR-153-3p	MIMAT0000439	UUGCAUAGUCACAAAAGUGAUC	36.3636363636364	Present	Present	Present	Present	Present	5	No	Undetected	Undetected	Undetected	Undetected	Undetected	Undetected	Undetected	Undetected	Undetected	Undetected	Undetected	Undetected	Undetected	Undetected	Undetected	Undetected	Undetected	Undetected	Undetected	Undetected	Undetected	Undetected	Undetected	Detected	Detected	Detected	Detected	Undetected	Detected	Detected	Detected	Detected	Undetected	Detected	Detected	Detected	Detected	Detected	Detected
hsa-miR-153-5p	MIMAT0026480	UCAUUUUUGUGAUGUUGCAGCU	36.3636363636364	Absent	Absent	Present	Present	Absent	2	No	Absent	Absent	Absent	Absent	Absent	Absent	Absent	Absent	Absent	Absent	Absent	Absent	Absent	Absent	Absent	Absent	Absent	Absent	Absent	Absent	Absent	Absent	Absent	Absent	Absent	Absent	Absent	Absent	Absent	Absent	Absent	Absent	Absent	Absent	Absent	Absent	Absent	Absent	Absent
hsa-miR-1537-3p	MIMAT0007399	AAAACCGUCUAGUUACAGUUGU	36.3636363636364	Absent	Absent	Present	Present	Present	3	No	Absent	Absent	Absent	Absent	Absent	Absent	Absent	Absent	Absent	Absent	Absent	Absent	Absent	Absent	Absent	Absent	Absent	Absent	Absent	Absent	Absent	Absent	Absent	Absent	Absent	Absent	Absent	Absent	Absent	Absent	Absent	Absent	Absent	Absent	Absent	Absent	Absent	Absent	Absent
hsa-miR-1537-5p	MIMAT0026765	AGCUGUAAUUAGUCAGUUUUCU	31.8181818181818	Absent	Absent	Absent	Present	Absent	1	No	Absent	Absent	Absent	Absent	Absent	Absent	Absent	Absent	Absent	Absent	Absent	Absent	Absent	Absent	Absent	Absent	Absent	Absent	Absent	Absent	Absent	Absent	Absent	Absent	Absent	Absent	Absent	Absent	Absent	Absent	Absent	Absent	Absent	Absent	Absent	Absent	Absent	Absent	Absent
hsa-miR-1538	MIMAT0007400	CGGCCCGGGCUGCUGCUGUUCCU	73.9130434782609	Absent	Absent	Present	Present	Present	3	No	Absent	Absent	Absent	Absent	Absent	Absent	Absent	Absent	Absent	Absent	Absent	Absent	Absent	Absent	Absent	Absent	Absent	Absent	Absent	Absent	Absent	Absent	Absent	Absent	Absent	Absent	Absent	Absent	Absent	Absent	Absent	Absent	Absent	Absent	Absent	Absent	Absent	Absent	Absent
hsa-miR-1539	MIMAT0007401	UCCUGCGCGUCCCAGAUGCCC	71.4285714285714	Absent	Absent	Present	Present	Present	3	No	Absent	Absent	Absent	Absent	Absent	Absent	Absent	Absent	Absent	Absent	Absent	Absent	Absent	Absent	Absent	Absent	Absent	Absent	Absent	Absent	Absent	Absent	Absent	Absent	Absent	Absent	Absent	Absent	Absent	Absent	Absent	Absent	Absent	Absent	Absent	Absent	Absent	Absent	Absent
hsa-miR-154-3p	MIMAT0000453	AAUCAUACACGGUUGACCUAUU	36.3636363636364	Present	Present	Present	Present	Present	5	No	Detected	Detected	Detected	Detected	Detected	Detected	Detected	Detected	Undetected	Detected	Detected	Detected	Detected	Detected	Detected	Detected	Detected	Detected	Detected	Detected	Detected	Undetected	Detected	Detected	Detected	Detected	Detected	Detected	Detected	Detected	Detected	Detected	Detected	Detected	Detected	Detected	Detected	Detected	Detected
hsa-miR-154-5p	MIMAT0000452	UAGGUUAUCCGUGUUGCCUUCG	50	Present	Present	Present	Present	Present	5	No	Detected	Detected	Undetected	Undetected	Undetected	Detected	Undetected	Undetected	Undetected	Undetected	Undetected	Undetected	Detected	Detected	Undetected	Detected	Detected	Undetected	Detected	Undetected	Undetected	Undetected	Undetected	Detected	Detected	Detected	Detected	Detected	Detected	Detected	Detected	Detected	Detected	Undetected	Detected	Detected	Detected	Detected	Detected
hsa-miR-155-3p	MIMAT0004658	CUCCUACAUAUUAGCAUUAACA	31.8181818181818	Present	Present	Present	Present	Present	5	No	Undetected	Undetected	Undetected	Undetected	Undetected	Undetected	Undetected	Undetected	Undetected	Undetected	Undetected	Undetected	Undetected	Undetected	Undetected	Undetected	Undetected	Undetected	Undetected	Undetected	Undetected	Undetected	Undetected	Undetected	Undetected	Undetected	Undetected	Undetected	Undetected	Undetected	Undetected	Undetected	Undetected	Undetected	Undetected	Undetected	Undetected	Undetected	Undetected
hsa-miR-155-5p	MIMAT0000646	UUAAUGCUAAUCGUGAUAGGGGU	39.1304347826087	Present	Present	Present	Present	Present	5	No	Detected	Detected	Detected	Detected	Detected	Detected	Detected	Detected	Detected	Undetected	Detected	Detected	Detected	Detected	Detected	Detected	Detected	Detected	Detected	Detected	Detected	Detected	Detected	Detected	Detected	Detected	Detected	Detected	Detected	Detected	Detected	Detected	Detected	Detected	Detected	Detected	Detected	Detected	Detected
hsa-miR-1587	MIMAT0019077	UUGGGCUGGGCUGGGUUGGG	70	Absent	Absent	Present	Present	Absent	2	No	Absent	Absent	Absent	Absent	Absent	Absent	Absent	Absent	Absent	Absent	Absent	Absent	Absent	Absent	Absent	Absent	Absent	Absent	Absent	Absent	Absent	Absent	Absent	Absent	Absent	Absent	Absent	Absent	Absent	Absent	Absent	Absent	Absent	Absent	Absent	Absent	Absent	Absent	Absent
hsa-miR-15a-3p	MIMAT0004488	CAGGCCAUAUUGUGCUGCCUCA	54.5454545454545	Present	Present	Present	Present	Present	5	No	Detected	Detected	Detected	Detected	Detected	Detected	Detected	Detected	Undetected	Detected	Detected	Detected	Detected	Detected	Detected	Detected	Detected	Detected	Detected	Detected	Undetected	Detected	Detected	Detected	Detected	Undetected	Detected	Detected	Detected	Undetected	Detected	Detected	Detected	Detected	Detected	Undetected	Detected	Undetected	Detected
hsa-miR-15a-5p	MIMAT0000068	UAGCAGCACAUAAUGGUUUGUG	40.9090909090909	Present	Present	Present	Present	Present	5	Yes	Detected	Detected	Detected	Detected	Detected	Detected	Detected	Detected	Detected	Detected	Detected	Detected	Detected	Detected	Detected	Detected	Detected	Detected	Detected	Detected	Detected	Detected	Detected	Detected	Detected	Detected	Detected	Detected	Detected	Detected	Detected	Detected	Detected	Detected	Detected	Detected	Detected	Detected	Detected
hsa-miR-15b-3p	MIMAT0004586	CGAAUCAUUAUUUGCUGCUCUA	36.3636363636364	Present	Present	Present	Present	Present	5	No	Undetected	Undetected	Undetected	Undetected	Undetected	Undetected	Undetected	Undetected	Undetected	Undetected	Undetected	Undetected	Undetected	Undetected	Undetected	Undetected	Undetected	Undetected	Undetected	Undetected	Undetected	Undetected	Undetected	Detected	Undetected	Undetected	Undetected	Detected	Detected	Undetected	Undetected	Detected	Undetected	Undetected	Detected	Undetected	Detected	Undetected	Undetected
hsa-miR-15b-5p	MIMAT0000417	UAGCAGCACAUCAUGGUUUACA	40.9090909090909	Present	Present	Present	Present	Present	5	No	Detected	Detected	Detected	Detected	Detected	Detected	Detected	Detected	Detected	Detected	Detected	Detected	Detected	Detected	Detected	Detected	Detected	Detected	Detected	Detected	Detected	Detected	Detected	Undetected	Undetected	Undetected	Undetected	Undetected	Undetected	Undetected	Undetected	Undetected	Undetected	Undetected	Undetected	Undetected	Undetected	Undetected	Detected
hsa-miR-16-1-3p	MIMAT0004489	CCAGUAUUAACUGUGCUGCUGA	45.4545454545455	Present	Present	Present	Present	Present	5	No	Detected	Detected	Detected	Detected	Detected	Detected	Detected	Detected	Detected	Detected	Detected	Detected	Detected	Detected	Detected	Undetected	Detected	Detected	Detected	Detected	Undetected	Detected	Detected	Detected	Undetected	Undetected	Undetected	Detected	Undetected	Undetected	Undetected	Detected	Undetected	Undetected	Undetected	Undetected	Undetected	Undetected	Undetected
hsa-miR-16-2-3p	MIMAT0004518	CCAAUAUUACUGUGCUGCUUUA	36.3636363636364	Present	Present	Present	Absent	Present	4	No	Undetected	Undetected	Undetected	Undetected	Undetected	Undetected	Undetected	Undetected	Undetected	Undetected	Undetected	Undetected	Undetected	Undetected	Undetected	Undetected	Undetected	Undetected	Undetected	Undetected	Undetected	Undetected	Undetected	Detected	Detected	Detected	Detected	Detected	Detected	Detected	Detected	Detected	Detected	Detected	Detected	Detected	Detected	Detected	Detected
hsa-miR-16-5p	MIMAT0000069	UAGCAGCACGUAAAUAUUGGCG	45.4545454545455	Present	Present	Present	Present	Present	5	Yes	Detected	Detected	Detected	Detected	Detected	Detected	Detected	Detected	Detected	Detected	Detected	Detected	Detected	Detected	Detected	Detected	Detected	Detected	Detected	Detected	Detected	Detected	Detected	Detected	Detected	Detected	Detected	Detected	Detected	Detected	Detected	Detected	Detected	Detected	Detected	Detected	Detected	Detected	Detected
hsa-miR-17-3p	MIMAT0000071	ACUGCAGUGAAGGCACUUGUAG	50	Present	Present	Present	Present	Present	5	No	Undetected	Undetected	Undetected	Undetected	Undetected	Undetected	Undetected	Undetected	Undetected	Undetected	Detected	Undetected	Detected	Detected	Undetected	Undetected	Undetected	Undetected	Undetected	Undetected	Undetected	Undetected	Undetected	Detected	Detected	Detected	Detected	Detected	Detected	Detected	Detected	Detected	Detected	Detected	Detected	Undetected	Detected	Detected	Detected
hsa-miR-17-5p	MIMAT0000070	CAAAGUGCUUACAGUGCAGGUAG	47.8260869565217	Present	Present	Present	Present	Present	5	Yes	Detected	Detected	Detected	Detected	Detected	Detected	Detected	Detected	Detected	Detected	Detected	Detected	Detected	Detected	Detected	Detected	Detected	Detected	Detected	Detected	Detected	Detected	Detected	Detected	Detected	Detected	Detected	Detected	Detected	Detected	Detected	Detected	Detected	Detected	Detected	Detected	Detected	Detected	Detected
hsa-miR-181a-2-3p	MIMAT0004558	ACCACUGACCGUUGACUGUACC	54.5454545454545	Present	Present	Present	Present	Present	5	No	Detected	Detected	Detected	Detected	Detected	Detected	Detected	Detected	Detected	Detected	Detected	Detected	Detected	Detected	Detected	Detected	Detected	Detected	Detected	Detected	Detected	Detected	Detected	Undetected	Undetected	Undetected	Undetected	Undetected	Undetected	Undetected	Undetected	Undetected	Undetected	Undetected	Undetected	Undetected	Undetected	Undetected	Undetected
hsa-miR-181a-3p	MIMAT0000270	ACCAUCGACCGUUGAUUGUACC	50	Present	Present	Present	Present	Present	5	No	Detected	Detected	Detected	Detected	Detected	Detected	Detected	Detected	Detected	Detected	Detected	Detected	Detected	Detected	Undetected	Detected	Detected	Detected	Detected	Undetected	Undetected	Detected	Detected	Detected	Detected	Detected	Detected	Detected	Detected	Detected	Detected	Detected	Detected	Detected	Detected	Detected	Detected	Detected	Detected
hsa-miR-181a-5p	MIMAT0000256	AACAUUCAACGCUGUCGGUGAGU	47.8260869565217	Present	Present	Present	Present	Present	5	No	Detected	Detected	Detected	Detected	Detected	Detected	Detected	Detected	Detected	Detected	Detected	Detected	Detected	Detected	Detected	Detected	Detected	Detected	Detected	Detected	Detected	Detected	Detected	Detected	Detected	Detected	Detected	Detected	Detected	Detected	Detected	Detected	Detected	Detected	Detected	Detected	Detected	Detected	Detected
hsa-miR-181b-2-3p	MIMAT0031893	CUCACUGAUCAAUGAAUGCA	40	Absent	Absent	Present	Absent	Absent	1	No	Absent	Absent	Absent	Absent	Absent	Absent	Absent	Absent	Absent	Absent	Absent	Absent	Absent	Absent	Absent	Absent	Absent	Absent	Absent	Absent	Absent	Absent	Absent	Absent	Absent	Absent	Absent	Absent	Absent	Absent	Absent	Absent	Absent	Absent	Absent	Absent	Absent	Absent	Absent
hsa-miR-181b-3p	MIMAT0022692	CUCACUGAACAAUGAAUGCAA	38.0952380952381	Absent	Absent	Present	Present	Absent	2	No	Absent	Absent	Absent	Absent	Absent	Absent	Absent	Absent	Absent	Absent	Absent	Absent	Absent	Absent	Absent	Absent	Absent	Absent	Absent	Absent	Absent	Absent	Absent	Absent	Absent	Absent	Absent	Absent	Absent	Absent	Absent	Absent	Absent	Absent	Absent	Absent	Absent	Absent	Absent
hsa-miR-181b-5p	MIMAT0000257	AACAUUCAUUGCUGUCGGUGGGU	47.8260869565217	Absent	Present	Present	Present	Present	4	No	Absent	Absent	Absent	Absent	Absent	Absent	Absent	Absent	Absent	Absent	Absent	Absent	Absent	Absent	Absent	Absent	Absent	Absent	Absent	Absent	Absent	Absent	Absent	Detected	Detected	Detected	Detected	Detected	Detected	Detected	Detected	Detected	Detected	Detected	Detected	Detected	Detected	Detected	Detected
hsa-miR-181c-3p	MIMAT0004559	AACCAUCGACCGUUGAGUGGAC	54.5454545454545	Present	Present	Present	Present	Present	5	No	Detected	Detected	Detected	Detected	Detected	Detected	Detected	Detected	Detected	Detected	Undetected	Undetected	Detected	Detected	Detected	Undetected	Detected	Detected	Detected	Detected	Undetected	Detected	Detected	Detected	Undetected	Detected	Undetected	Undetected	Detected	Detected	Detected	Detected	Undetected	Detected	Detected	Detected	Detected	Detected	Detected
hsa-miR-181c-5p	MIMAT0000258	AACAUUCAACCUGUCGGUGAGU	45.4545454545455	Present	Present	Present	Present	Present	5	No	Detected	Detected	Detected	Detected	Detected	Detected	Detected	Detected	Detected	Detected	Detected	Detected	Detected	Detected	Detected	Detected	Detected	Detected	Detected	Detected	Detected	Detected	Detected	Detected	Detected	Detected	Detected	Detected	Detected	Detected	Detected	Detected	Detected	Detected	Detected	Detected	Detected	Detected	Detected
hsa-miR-181d-3p	MIMAT0026608	CCACCGGGGGAUGAAUGUCAC	61.9047619047619	Absent	Absent	Absent	Present	Absent	1	No	Absent	Absent	Absent	Absent	Absent	Absent	Absent	Absent	Absent	Absent	Absent	Absent	Absent	Absent	Absent	Absent	Absent	Absent	Absent	Absent	Absent	Absent	Absent	Absent	Absent	Absent	Absent	Absent	Absent	Absent	Absent	Absent	Absent	Absent	Absent	Absent	Absent	Absent	Absent
hsa-miR-181d-5p	MIMAT0002821	AACAUUCAUUGUUGUCGGUGGGU	43.4782608695652	Absent	Present	Present	Present	Present	4	No	Absent	Absent	Absent	Absent	Absent	Absent	Absent	Absent	Absent	Absent	Absent	Absent	Absent	Absent	Absent	Absent	Absent	Absent	Absent	Absent	Absent	Absent	Absent	Detected	Undetected	Detected	Detected	Undetected	Detected	Undetected	Detected	Detected	Detected	Detected	Undetected	Undetected	Undetected	Detected	Detected
hsa-miR-182-3p	MIMAT0000260	UGGUUCUAGACUUGCCAACUA	42.8571428571429	Present	Present	Absent	Present	Present	4	No	Undetected	Undetected	Undetected	Undetected	Undetected	Undetected	Undetected	Undetected	Undetected	Undetected	Undetected	Undetected	Undetected	Detected	Undetected	Undetected	Undetected	Undetected	Undetected	Undetected	Undetected	Undetected	Undetected	Undetected	Undetected	Undetected	Undetected	Undetected	Undetected	Undetected	Undetected	Undetected	Undetected	Undetected	Undetected	Undetected	Undetected	Undetected	Undetected
hsa-miR-182-5p	MIMAT0000259	UUUGGCAAUGGUAGAACUCACACU	41.6666666666667	Present	Present	Present	Present	Present	5	No	Undetected	Undetected	Undetected	Undetected	Undetected	Undetected	Undetected	Undetected	Undetected	Undetected	Undetected	Undetected	Undetected	Undetected	Undetected	Undetected	Undetected	Undetected	Undetected	Undetected	Undetected	Undetected	Undetected	Undetected	Undetected	Undetected	Undetected	Undetected	Undetected	Undetected	Undetected	Undetected	Undetected	Undetected	Undetected	Undetected	Undetected	Undetected	Undetected
hsa-miR-1825	MIMAT0006765	UCCAGUGCCCUCCUCUCC	66.6666666666667	Present	Present	Present	Absent	Absent	3	No	Undetected	Undetected	Undetected	Undetected	Undetected	Undetected	Undetected	Undetected	Undetected	Undetected	Undetected	Undetected	Undetected	Undetected	Undetected	Undetected	Undetected	Undetected	Undetected	Undetected	Undetected	Undetected	Undetected	Undetected	Undetected	Undetected	Undetected	Undetected	Undetected	Undetected	Undetected	Undetected	Undetected	Undetected	Undetected	Undetected	Undetected	Undetected	Undetected
hsa-miR-1827	MIMAT0006767	UGAGGCAGUAGAUUGAAU	38.8888888888889	Absent	Absent	Present	Absent	Absent	1	No	Absent	Absent	Absent	Absent	Absent	Absent	Absent	Absent	Absent	Absent	Absent	Absent	Absent	Absent	Absent	Absent	Absent	Absent	Absent	Absent	Absent	Absent	Absent	Absent	Absent	Absent	Absent	Absent	Absent	Absent	Absent	Absent	Absent	Absent	Absent	Absent	Absent	Absent	Absent
hsa-miR-183-3p	MIMAT0004560	GUGAAUUACCGAAGGGCCAUAA	45.4545454545455	Present	Present	Present	Present	Present	5	No	Detected	Detected	Detected	Detected	Detected	Detected	Detected	Detected	Detected	Detected	Detected	Detected	Detected	Detected	Detected	Detected	Undetected	Detected	Detected	Undetected	Undetected	Detected	Detected	Undetected	Undetected	Undetected	Undetected	Undetected	Undetected	Undetected	Undetected	Undetected	Undetected	Undetected	Undetected	Undetected	Undetected	Undetected	Undetected
hsa-miR-183-5p	MIMAT0000261	UAUGGCACUGGUAGAAUUCACU	40.9090909090909	Present	Present	Present	Present	Present	5	No	Undetected	Undetected	Detected	Undetected	Undetected	Undetected	Undetected	Undetected	Detected	Undetected	Undetected	Undetected	Undetected	Undetected	Undetected	Undetected	Undetected	Undetected	Undetected	Undetected	Undetected	Undetected	Undetected	Undetected	Undetected	Undetected	Undetected	Undetected	Undetected	Undetected	Undetected	Undetected	Undetected	Undetected	Undetected	Undetected	Undetected	Undetected	Undetected
hsa-miR-184	MIMAT0000454	UGGACGGAGAACUGAUAAGGGU	50	Present	Present	Present	Present	Present	5	No	Detected	Undetected	Detected	Undetected	Detected	Undetected	Detected	Undetected	Undetected	Undetected	Detected	Detected	Detected	Undetected	Undetected	Undetected	Undetected	Detected	Detected	Detected	Undetected	Detected	Detected	Undetected	Undetected	Undetected	Undetected	Undetected	Undetected	Undetected	Undetected	Undetected	Undetected	Undetected	Undetected	Undetected	Undetected	Undetected	Undetected
hsa-miR-185-3p	MIMAT0004611	AGGGGCUGGCUUUCCUCUGGUC	63.6363636363636	Present	Present	Present	Present	Present	5	No	Undetected	Undetected	Undetected	Undetected	Undetected	Undetected	Undetected	Undetected	Undetected	Undetected	Undetected	Undetected	Undetected	Undetected	Undetected	Undetected	Undetected	Undetected	Undetected	Undetected	Undetected	Undetected	Undetected	Detected	Detected	Undetected	Detected	Detected	Detected	Undetected	Detected	Detected	Detected	Detected	Detected	Undetected	Detected	Undetected	Detected
hsa-miR-185-5p	MIMAT0000455	UGGAGAGAAAGGCAGUUCCUGA	50	Present	Present	Present	Present	Present	5	Yes	Detected	Detected	Detected	Detected	Detected	Detected	Detected	Detected	Detected	Detected	Detected	Detected	Detected	Detected	Detected	Detected	Detected	Detected	Detected	Detected	Detected	Detected	Detected	Detected	Detected	Detected	Detected	Detected	Detected	Detected	Detected	Detected	Detected	Detected	Detected	Detected	Detected	Detected	Detected
hsa-miR-186-3p	MIMAT0004612	GCCCAAAGGUGAAUUUUUUGGG	45.4545454545455	Present	Present	Present	Present	Absent	4	No	Undetected	Undetected	Undetected	Undetected	Undetected	Undetected	Undetected	Undetected	Undetected	Undetected	Undetected	Undetected	Undetected	Undetected	Undetected	Undetected	Undetected	Undetected	Undetected	Undetected	Undetected	Undetected	Undetected	Undetected	Undetected	Detected	Undetected	Undetected	Undetected	Undetected	Undetected	Undetected	Undetected	Undetected	Undetected	Undetected	Undetected	Undetected	Undetected
hsa-miR-186-5p	MIMAT0000456	CAAAGAAUUCUCCUUUUGGGCU	40.9090909090909	Present	Present	Present	Present	Present	5	No	Detected	Detected	Detected	Detected	Detected	Detected	Detected	Detected	Detected	Undetected	Detected	Detected	Detected	Detected	Detected	Detected	Detected	Detected	Detected	Detected	Detected	Detected	Detected	Detected	Detected	Detected	Detected	Detected	Detected	Detected	Detected	Detected	Detected	Detected	Detected	Detected	Detected	Detected	Detected
hsa-miR-187-3p	MIMAT0000262	UCGUGUCUUGUGUUGCAGCCGG	59.0909090909091	Present	Present	Present	Present	Present	5	No	Undetected	Undetected	Undetected	Undetected	Undetected	Undetected	Undetected	Undetected	Undetected	Undetected	Undetected	Undetected	Undetected	Undetected	Undetected	Undetected	Undetected	Undetected	Undetected	Undetected	Undetected	Undetected	Undetected	Detected	Undetected	Undetected	Undetected	Undetected	Detected	Undetected	Undetected	Detected	Undetected	Undetected	Undetected	Undetected	Undetected	Undetected	Undetected
hsa-miR-187-5p	MIMAT0004561	GGCUACAACACAGGACCCGGGC	68.1818181818182	Absent	Absent	Present	Present	Present	3	No	Absent	Absent	Absent	Absent	Absent	Absent	Absent	Absent	Absent	Absent	Absent	Absent	Absent	Absent	Absent	Absent	Absent	Absent	Absent	Absent	Absent	Absent	Absent	Absent	Absent	Absent	Absent	Absent	Absent	Absent	Absent	Absent	Absent	Absent	Absent	Absent	Absent	Absent	Absent
hsa-miR-188-3p	MIMAT0004613	CUCCCACAUGCAGGGUUUGCA	57.1428571428571	Present	Present	Present	Present	Present	5	No	Undetected	Undetected	Undetected	Undetected	Undetected	Undetected	Undetected	Undetected	Undetected	Undetected	Undetected	Undetected	Undetected	Undetected	Undetected	Undetected	Undetected	Undetected	Undetected	Undetected	Undetected	Undetected	Undetected	Undetected	Undetected	Undetected	Undetected	Undetected	Undetected	Undetected	Undetected	Undetected	Undetected	Undetected	Undetected	Undetected	Undetected	Undetected	Undetected
hsa-miR-188-5p	MIMAT0000457	CAUCCCUUGCAUGGUGGAGGG	61.9047619047619	Absent	Present	Present	Present	Present	4	No	Absent	Absent	Absent	Absent	Absent	Absent	Absent	Absent	Absent	Absent	Absent	Absent	Absent	Absent	Absent	Absent	Absent	Absent	Absent	Absent	Absent	Absent	Absent	Undetected	Undetected	Undetected	Undetected	Undetected	Undetected	Undetected	Undetected	Undetected	Undetected	Undetected	Undetected	Detected	Undetected	Undetected	Undetected
hsa-miR-18a-3p	MIMAT0002891	ACUGCCCUAAGUGCUCCUUCUGG	56.5217391304348	Present	Present	Present	Present	Present	5	No	Detected	Undetected	Undetected	Undetected	Undetected	Detected	Detected	Undetected	Undetected	Undetected	Undetected	Undetected	Undetected	Undetected	Undetected	Undetected	Undetected	Undetected	Undetected	Undetected	Undetected	Undetected	Undetected	Detected	Detected	Detected	Undetected	Undetected	Undetected	Detected	Detected	Undetected	Undetected	Detected	Detected	Detected	Detected	Detected	Detected
hsa-miR-18a-5p	MIMAT0000072	UAAGGUGCAUCUAGUGCAGAUAG	43.4782608695652	Present	Present	Present	Present	Present	5	No	Detected	Detected	Detected	Detected	Detected	Detected	Detected	Detected	Detected	Detected	Detected	Detected	Detected	Detected	Detected	Detected	Detected	Detected	Detected	Detected	Detected	Detected	Detected	Detected	Detected	Detected	Detected	Detected	Undetected	Undetected	Detected	Detected	Detected	Detected	Detected	Detected	Detected	Detected	Detected
hsa-miR-18b-3p	MIMAT0004751	UGCCCUAAAUGCCCCUUCUGGC	59.0909090909091	Present	Present	Absent	Present	Present	4	No	Undetected	Undetected	Undetected	Undetected	Undetected	Undetected	Undetected	Undetected	Undetected	Undetected	Undetected	Undetected	Undetected	Undetected	Undetected	Undetected	Undetected	Undetected	Undetected	Undetected	Undetected	Undetected	Undetected	Undetected	Undetected	Undetected	Undetected	Undetected	Undetected	Undetected	Undetected	Undetected	Undetected	Undetected	Undetected	Undetected	Undetected	Undetected	Undetected
hsa-miR-18b-5p	MIMAT0001412	UAAGGUGCAUCUAGUGCAGUUAG	43.4782608695652	Present	Present	Present	Present	Present	5	No	Undetected	Undetected	Detected	Detected	Detected	Undetected	Detected	Undetected	Detected	Undetected	Detected	Detected	Detected	Detected	Detected	Undetected	Detected	Detected	Detected	Undetected	Undetected	Undetected	Detected	Undetected	Undetected	Undetected	Undetected	Undetected	Undetected	Undetected	Undetected	Undetected	Undetected	Undetected	Undetected	Undetected	Undetected	Undetected	Undetected
hsa-miR-1908-3p	MIMAT0026916	CCGGCCGCCGGCUCCGCCCCG	95.2380952380952	Absent	Absent	Present	Absent	Absent	1	No	Absent	Absent	Absent	Absent	Absent	Absent	Absent	Absent	Absent	Absent	Absent	Absent	Absent	Absent	Absent	Absent	Absent	Absent	Absent	Absent	Absent	Absent	Absent	Absent	Absent	Absent	Absent	Absent	Absent	Absent	Absent	Absent	Absent	Absent	Absent	Absent	Absent	Absent	Absent
hsa-miR-1908-5p	MIMAT0007881	CGGCGGGGACGGCGAUUGGUC	76.1904761904762	Absent	Absent	Present	Present	Present	3	No	Absent	Absent	Absent	Absent	Absent	Absent	Absent	Absent	Absent	Absent	Absent	Absent	Absent	Absent	Absent	Absent	Absent	Absent	Absent	Absent	Absent	Absent	Absent	Absent	Absent	Absent	Absent	Absent	Absent	Absent	Absent	Absent	Absent	Absent	Absent	Absent	Absent	Absent	Absent
hsa-miR-1909-3p	MIMAT0007883	CGCAGGGGCCGGGUGCUCACCG	81.8181818181818	Absent	Absent	Present	Present	Present	3	No	Absent	Absent	Absent	Absent	Absent	Absent	Absent	Absent	Absent	Absent	Absent	Absent	Absent	Absent	Absent	Absent	Absent	Absent	Absent	Absent	Absent	Absent	Absent	Absent	Absent	Absent	Absent	Absent	Absent	Absent	Absent	Absent	Absent	Absent	Absent	Absent	Absent	Absent	Absent
hsa-miR-1909-5p	MIMAT0007882	UGAGUGCCGGUGCCUGCCCUG	71.4285714285714	Absent	Absent	Present	Present	Absent	2	No	Absent	Absent	Absent	Absent	Absent	Absent	Absent	Absent	Absent	Absent	Absent	Absent	Absent	Absent	Absent	Absent	Absent	Absent	Absent	Absent	Absent	Absent	Absent	Absent	Absent	Absent	Absent	Absent	Absent	Absent	Absent	Absent	Absent	Absent	Absent	Absent	Absent	Absent	Absent
hsa-miR-190a-3p	MIMAT0026482	CUAUAUAUCAAACAUAUUCCU	23.8095238095238	Absent	Absent	Present	Present	Absent	2	No	Absent	Absent	Absent	Absent	Absent	Absent	Absent	Absent	Absent	Absent	Absent	Absent	Absent	Absent	Absent	Absent	Absent	Absent	Absent	Absent	Absent	Absent	Absent	Absent	Absent	Absent	Absent	Absent	Absent	Absent	Absent	Absent	Absent	Absent	Absent	Absent	Absent	Absent	Absent
hsa-miR-190a-5p	MIMAT0000458	UGAUAUGUUUGAUAUAUUAGGU	22.7272727272727	Present	Present	Present	Present	Present	5	No	Detected	Detected	Detected	Detected	Detected	Detected	Detected	Detected	Detected	Detected	Detected	Detected	Detected	Detected	Detected	Detected	Detected	Detected	Detected	Detected	Detected	Detected	Detected	Detected	Undetected	Detected	Detected	Undetected	Detected	Detected	Detected	Undetected	Detected	Undetected	Undetected	Undetected	Detected	Detected	Detected
hsa-miR-190b	MIMAT0004929	UGAUAUGUUUGAUAUUGGGUU	28.5714285714286	Present	Present	Present	Present	Present	5	No	Detected	Detected	Undetected	Undetected	Undetected	Detected	Detected	Detected	Undetected	Detected	Undetected	Detected	Undetected	Undetected	Undetected	Undetected	Detected	Detected	Detected	Undetected	Detected	Undetected	Detected	Undetected	Undetected	Undetected	Undetected	Undetected	Undetected	Undetected	Undetected	Undetected	Undetected	Undetected	Undetected	Undetected	Undetected	Undetected	Undetected
hsa-miR-191-3p	MIMAT0001618	GCUGCGCUUGGAUUUCGUCCCC	63.6363636363636	Present	Present	Present	Present	Present	5	No	Detected	Detected	Detected	Detected	Undetected	Detected	Detected	Detected	Undetected	Detected	Undetected	Detected	Detected	Detected	Detected	Undetected	Detected	Detected	Detected	Undetected	Undetected	Undetected	Detected	Undetected	Undetected	Undetected	Undetected	Undetected	Detected	Undetected	Undetected	Detected	Undetected	Undetected	Undetected	Undetected	Undetected	Undetected	Undetected
hsa-miR-191-5p	MIMAT0000440	CAACGGAAUCCCAAAAGCAGCUG	52.1739130434783	Present	Present	Present	Present	Present	5	Yes	Detected	Detected	Detected	Detected	Detected	Detected	Detected	Detected	Detected	Detected	Detected	Detected	Detected	Detected	Detected	Detected	Detected	Detected	Detected	Detected	Detected	Detected	Detected	Detected	Detected	Detected	Detected	Detected	Detected	Detected	Detected	Detected	Detected	Detected	Detected	Detected	Detected	Detected	Detected
hsa-miR-1910-3p	MIMAT0026917	GAGGCAGAAGCAGGAUGACA	55	Absent	Absent	Absent	Present	Absent	1	No	Absent	Absent	Absent	Absent	Absent	Absent	Absent	Absent	Absent	Absent	Absent	Absent	Absent	Absent	Absent	Absent	Absent	Absent	Absent	Absent	Absent	Absent	Absent	Absent	Absent	Absent	Absent	Absent	Absent	Absent	Absent	Absent	Absent	Absent	Absent	Absent	Absent	Absent	Absent
hsa-miR-1910-5p	MIMAT0007884	CCAGUCCUGUGCCUGCCGCCU	71.4285714285714	Absent	Absent	Absent	Present	Absent	1	No	Absent	Absent	Absent	Absent	Absent	Absent	Absent	Absent	Absent	Absent	Absent	Absent	Absent	Absent	Absent	Absent	Absent	Absent	Absent	Absent	Absent	Absent	Absent	Absent	Absent	Absent	Absent	Absent	Absent	Absent	Absent	Absent	Absent	Absent	Absent	Absent	Absent	Absent	Absent
hsa-miR-1911-3p	MIMAT0007886	CACCAGGCAUUGUGGUCUCC	60	Absent	Absent	Absent	Present	Present	2	No	Absent	Absent	Absent	Absent	Absent	Absent	Absent	Absent	Absent	Absent	Absent	Absent	Absent	Absent	Absent	Absent	Absent	Absent	Absent	Absent	Absent	Absent	Absent	Absent	Absent	Absent	Absent	Absent	Absent	Absent	Absent	Absent	Absent	Absent	Absent	Absent	Absent	Absent	Absent
hsa-miR-1911-5p	MIMAT0007885	UGAGUACCGCCAUGUCUGUUGGG	56.5217391304348	Absent	Absent	Absent	Present	Present	2	No	Absent	Absent	Absent	Absent	Absent	Absent	Absent	Absent	Absent	Absent	Absent	Absent	Absent	Absent	Absent	Absent	Absent	Absent	Absent	Absent	Absent	Absent	Absent	Absent	Absent	Absent	Absent	Absent	Absent	Absent	Absent	Absent	Absent	Absent	Absent	Absent	Absent	Absent	Absent
hsa-miR-1912	MIMAT0007887	UACCCAGAGCAUGCAGUGUGAA	50	Absent	Absent	Absent	Present	Present	2	No	Absent	Absent	Absent	Absent	Absent	Absent	Absent	Absent	Absent	Absent	Absent	Absent	Absent	Absent	Absent	Absent	Absent	Absent	Absent	Absent	Absent	Absent	Absent	Absent	Absent	Absent	Absent	Absent	Absent	Absent	Absent	Absent	Absent	Absent	Absent	Absent	Absent	Absent	Absent
hsa-miR-1913	MIMAT0007888	UCUGCCCCCUCCGCUGCUGCCA	72.7272727272727	Absent	Absent	Absent	Present	Present	2	No	Absent	Absent	Absent	Absent	Absent	Absent	Absent	Absent	Absent	Absent	Absent	Absent	Absent	Absent	Absent	Absent	Absent	Absent	Absent	Absent	Absent	Absent	Absent	Absent	Absent	Absent	Absent	Absent	Absent	Absent	Absent	Absent	Absent	Absent	Absent	Absent	Absent	Absent	Absent
hsa-miR-1914-3p	MIMAT0007890	GGAGGGGUCCCGCACUGGGAGG	77.2727272727273	Absent	Absent	Absent	Present	Present	2	No	Absent	Absent	Absent	Absent	Absent	Absent	Absent	Absent	Absent	Absent	Absent	Absent	Absent	Absent	Absent	Absent	Absent	Absent	Absent	Absent	Absent	Absent	Absent	Absent	Absent	Absent	Absent	Absent	Absent	Absent	Absent	Absent	Absent	Absent	Absent	Absent	Absent	Absent	Absent
hsa-miR-1914-5p	MIMAT0007889	CCCUGUGCCCGGCCCACUUCUG	72.7272727272727	Absent	Absent	Present	Present	Present	3	No	Absent	Absent	Absent	Absent	Absent	Absent	Absent	Absent	Absent	Absent	Absent	Absent	Absent	Absent	Absent	Absent	Absent	Absent	Absent	Absent	Absent	Absent	Absent	Absent	Absent	Absent	Absent	Absent	Absent	Absent	Absent	Absent	Absent	Absent	Absent	Absent	Absent	Absent	Absent
hsa-miR-1915-3p	MIMAT0007892	CCCCAGGGCGACGCGGCGGG	90	Absent	Absent	Present	Present	Absent	2	No	Absent	Absent	Absent	Absent	Absent	Absent	Absent	Absent	Absent	Absent	Absent	Absent	Absent	Absent	Absent	Absent	Absent	Absent	Absent	Absent	Absent	Absent	Absent	Absent	Absent	Absent	Absent	Absent	Absent	Absent	Absent	Absent	Absent	Absent	Absent	Absent	Absent	Absent	Absent
hsa-miR-1915-5p	MIMAT0007891	ACCUUGCCUUGCUGCCCGGGCC	72.7272727272727	Absent	Absent	Present	Present	Absent	2	No	Absent	Absent	Absent	Absent	Absent	Absent	Absent	Absent	Absent	Absent	Absent	Absent	Absent	Absent	Absent	Absent	Absent	Absent	Absent	Absent	Absent	Absent	Absent	Absent	Absent	Absent	Absent	Absent	Absent	Absent	Absent	Absent	Absent	Absent	Absent	Absent	Absent	Absent	Absent
hsa-miR-192-3p	MIMAT0004543	CUGCCAAUUCCAUAGGUCACAG	50	Present	Present	Present	Present	Present	5	No	Undetected	Undetected	Undetected	Undetected	Undetected	Undetected	Undetected	Undetected	Undetected	Undetected	Undetected	Undetected	Undetected	Undetected	Undetected	Undetected	Undetected	Undetected	Undetected	Undetected	Undetected	Undetected	Undetected	Undetected	Undetected	Undetected	Undetected	Undetected	Undetected	Undetected	Undetected	Undetected	Undetected	Undetected	Undetected	Undetected	Undetected	Undetected	Undetected
hsa-miR-192-5p	MIMAT0000222	CUGACCUAUGAAUUGACAGCC	47.6190476190476	Present	Present	Present	Present	Present	5	No	Detected	Detected	Detected	Detected	Detected	Detected	Detected	Detected	Detected	Detected	Detected	Detected	Detected	Detected	Detected	Detected	Detected	Detected	Detected	Detected	Detected	Detected	Detected	Detected	Detected	Detected	Detected	Detected	Detected	Detected	Detected	Detected	Detected	Detected	Detected	Detected	Detected	Detected	Detected
hsa-miR-193a-3p	MIMAT0000459	AACUGGCCUACAAAGUCCCAGU	50	Present	Present	Present	Present	Present	5	No	Undetected	Undetected	Undetected	Undetected	Undetected	Undetected	Undetected	Undetected	Undetected	Undetected	Undetected	Undetected	Undetected	Undetected	Undetected	Undetected	Undetected	Undetected	Undetected	Undetected	Undetected	Undetected	Undetected	Detected	Undetected	Undetected	Undetected	Undetected	Undetected	Undetected	Undetected	Undetected	Undetected	Undetected	Undetected	Undetected	Undetected	Undetected	Undetected
hsa-miR-193a-5p	MIMAT0004614	UGGGUCUUUGCGGGCGAGAUGA	59.0909090909091	Present	Present	Present	Present	Present	5	No	Detected	Detected	Detected	Detected	Detected	Detected	Detected	Detected	Detected	Detected	Detected	Detected	Detected	Detected	Detected	Detected	Detected	Detected	Detected	Detected	Detected	Detected	Detected	Undetected	Undetected	Detected	Undetected	Undetected	Undetected	Undetected	Detected	Undetected	Undetected	Undetected	Undetected	Detected	Undetected	Undetected	Undetected
hsa-miR-193b-3p	MIMAT0002819	AACUGGCCCUCAAAGUCCCGCU	59.0909090909091	Present	Present	Present	Present	Present	5	No	Detected	Detected	Detected	Detected	Detected	Detected	Detected	Detected	Detected	Detected	Detected	Detected	Detected	Detected	Detected	Detected	Detected	Detected	Detected	Detected	Detected	Detected	Detected	Detected	Undetected	Undetected	Detected	Detected	Detected	Detected	Detected	Detected	Undetected	Detected	Detected	Detected	Undetected	Undetected	Detected
hsa-miR-193b-5p	MIMAT0004767	CGGGGUUUUGAGGGCGAGAUGA	59.0909090909091	Present	Present	Present	Present	Present	5	No	Undetected	Undetected	Undetected	Undetected	Undetected	Detected	Undetected	Undetected	Undetected	Undetected	Undetected	Undetected	Undetected	Undetected	Undetected	Undetected	Undetected	Detected	Detected	Undetected	Undetected	Undetected	Undetected	Undetected	Undetected	Undetected	Undetected	Undetected	Undetected	Undetected	Undetected	Undetected	Undetected	Undetected	Undetected	Undetected	Undetected	Undetected	Undetected
hsa-miR-194-3p	MIMAT0004671	CCAGUGGGGCUGCUGUUAUCUG	59.0909090909091	Present	Present	Absent	Present	Present	4	No	Undetected	Undetected	Undetected	Undetected	Undetected	Undetected	Undetected	Undetected	Undetected	Undetected	Undetected	Undetected	Undetected	Undetected	Undetected	Undetected	Undetected	Undetected	Undetected	Undetected	Undetected	Undetected	Undetected	Undetected	Undetected	Undetected	Undetected	Undetected	Undetected	Undetected	Undetected	Undetected	Undetected	Undetected	Undetected	Undetected	Undetected	Undetected	Undetected
hsa-miR-194-5p	MIMAT0000460	UGUAACAGCAACUCCAUGUGGA	45.4545454545455	Present	Present	Present	Present	Present	5	No	Detected	Detected	Detected	Detected	Detected	Detected	Detected	Detected	Detected	Detected	Detected	Detected	Detected	Detected	Detected	Detected	Detected	Detected	Detected	Detected	Detected	Detected	Detected	Detected	Detected	Detected	Detected	Detected	Detected	Detected	Detected	Detected	Detected	Detected	Detected	Detected	Detected	Detected	Detected
hsa-miR-195-3p	MIMAT0004615	CCAAUAUUGGCUGUGCUGCUCC	54.5454545454545	Present	Present	Absent	Present	Present	4	No	Undetected	Undetected	Undetected	Undetected	Undetected	Undetected	Undetected	Undetected	Undetected	Undetected	Undetected	Undetected	Undetected	Undetected	Undetected	Undetected	Undetected	Undetected	Undetected	Undetected	Undetected	Undetected	Undetected	Undetected	Undetected	Undetected	Undetected	Undetected	Undetected	Undetected	Undetected	Undetected	Undetected	Undetected	Undetected	Undetected	Detected	Undetected	Undetected
hsa-miR-195-5p	MIMAT0000461	UAGCAGCACAGAAAUAUUGGC	42.8571428571429	Present	Present	Present	Present	Present	5	No	Detected	Detected	Detected	Detected	Detected	Detected	Detected	Detected	Detected	Undetected	Detected	Detected	Detected	Detected	Detected	Detected	Detected	Detected	Detected	Detected	Detected	Detected	Detected	Detected	Detected	Detected	Detected	Detected	Detected	Detected	Detected	Detected	Detected	Detected	Detected	Detected	Detected	Detected	Detected
hsa-miR-196a-3p	MIMAT0004562	CGGCAACAAGAAACUGCCUGAG	54.5454545454545	Present	Present	Present	Present	Absent	4	No	Undetected	Undetected	Undetected	Undetected	Undetected	Undetected	Undetected	Undetected	Undetected	Undetected	Undetected	Undetected	Undetected	Undetected	Undetected	Undetected	Undetected	Undetected	Undetected	Undetected	Undetected	Undetected	Undetected	Undetected	Undetected	Undetected	Undetected	Undetected	Undetected	Undetected	Undetected	Undetected	Undetected	Undetected	Undetected	Undetected	Undetected	Undetected	Undetected
hsa-miR-196a-5p	MIMAT0000226	UAGGUAGUUUCAUGUUGUUGGG	40.9090909090909	Absent	Present	Present	Present	Present	4	No	Absent	Absent	Absent	Absent	Absent	Absent	Absent	Absent	Absent	Absent	Absent	Absent	Absent	Absent	Absent	Absent	Absent	Absent	Absent	Absent	Absent	Absent	Absent	Undetected	Undetected	Undetected	Undetected	Undetected	Undetected	Undetected	Undetected	Undetected	Undetected	Undetected	Undetected	Undetected	Undetected	Undetected	Undetected
hsa-miR-196b-3p	MIMAT0009201	UCGACAGCACGACACUGCCUUC	59.0909090909091	Absent	Present	Present	Present	Present	4	No	Absent	Absent	Absent	Absent	Absent	Absent	Absent	Absent	Absent	Absent	Absent	Absent	Absent	Absent	Absent	Absent	Absent	Absent	Absent	Absent	Absent	Absent	Absent	Undetected	Undetected	Undetected	Undetected	Undetected	Undetected	Undetected	Undetected	Undetected	Undetected	Undetected	Detected	Undetected	Undetected	Undetected	Undetected
hsa-miR-196b-5p	MIMAT0001080	UAGGUAGUUUCCUGUUGUUGGG	45.4545454545455	Present	Present	Present	Present	Present	5	No	Detected	Detected	Detected	Undetected	Detected	Detected	Detected	Detected	Undetected	Detected	Undetected	Undetected	Detected	Detected	Undetected	Undetected	Detected	Detected	Detected	Detected	Undetected	Undetected	Undetected	Detected	Undetected	Undetected	Undetected	Undetected	Detected	Undetected	Undetected	Detected	Detected	Undetected	Detected	Undetected	Undetected	Undetected	Undetected
hsa-miR-197-3p	MIMAT0000227	UUCACCACCUUCUCCACCCAGC	59.0909090909091	Present	Present	Present	Present	Present	5	No	Detected	Detected	Detected	Detected	Detected	Detected	Detected	Detected	Detected	Detected	Detected	Detected	Detected	Detected	Detected	Detected	Detected	Detected	Detected	Detected	Detected	Detected	Detected	Detected	Undetected	Detected	Undetected	Detected	Detected	Undetected	Undetected	Detected	Detected	Undetected	Detected	Undetected	Detected	Detected	Undetected
hsa-miR-197-5p	MIMAT0022691	CGGGUAGAGAGGGCAGUGGGAGG	69.5652173913043	Absent	Absent	Present	Present	Absent	2	No	Absent	Absent	Absent	Absent	Absent	Absent	Absent	Absent	Absent	Absent	Absent	Absent	Absent	Absent	Absent	Absent	Absent	Absent	Absent	Absent	Absent	Absent	Absent	Absent	Absent	Absent	Absent	Absent	Absent	Absent	Absent	Absent	Absent	Absent	Absent	Absent	Absent	Absent	Absent
hsa-miR-1972	MIMAT0009447	UCAGGCCAGGCACAGUGGCUCA	63.6363636363636	Absent	Absent	Present	Absent	Present	2	No	Absent	Absent	Absent	Absent	Absent	Absent	Absent	Absent	Absent	Absent	Absent	Absent	Absent	Absent	Absent	Absent	Absent	Absent	Absent	Absent	Absent	Absent	Absent	Absent	Absent	Absent	Absent	Absent	Absent	Absent	Absent	Absent	Absent	Absent	Absent	Absent	Absent	Absent	Absent
hsa-miR-1976	MIMAT0009451	CCUCCUGCCCUCCUUGCUGU	65	Absent	Absent	Present	Present	Absent	2	No	Absent	Absent	Absent	Absent	Absent	Absent	Absent	Absent	Absent	Absent	Absent	Absent	Absent	Absent	Absent	Absent	Absent	Absent	Absent	Absent	Absent	Absent	Absent	Absent	Absent	Absent	Absent	Absent	Absent	Absent	Absent	Absent	Absent	Absent	Absent	Absent	Absent	Absent	Absent
hsa-miR-198	MIMAT0000228	GGUCCAGAGGGGAGAUAGGUUC	59.0909090909091	Present	Present	Present	Present	Present	5	No	Undetected	Undetected	Undetected	Undetected	Undetected	Undetected	Undetected	Undetected	Undetected	Undetected	Undetected	Undetected	Undetected	Undetected	Undetected	Undetected	Undetected	Undetected	Undetected	Undetected	Undetected	Undetected	Undetected	Undetected	Undetected	Undetected	Undetected	Undetected	Undetected	Undetected	Undetected	Undetected	Undetected	Undetected	Undetected	Undetected	Undetected	Undetected	Undetected
hsa-miR-199a-3p	MIMAT0000232	ACAGUAGUCUGCACAUUGGUUA	40.9090909090909	Absent	Present	Present	Present	Present	4	No	Absent	Absent	Absent	Absent	Absent	Absent	Absent	Absent	Absent	Absent	Absent	Absent	Absent	Absent	Absent	Absent	Absent	Absent	Absent	Absent	Absent	Absent	Absent	Detected	Detected	Detected	Detected	Detected	Detected	Detected	Detected	Detected	Detected	Detected	Detected	Detected	Detected	Detected	Detected
hsa-miR-199a-3p|hsa-miR-199b-3p	MIMAT0000232|MIMAT0004563	ACAGUAGUCUGCACAUUGGUUA|ACAGUAGUCUGCACAUUGGUUA	40.9090909090909|40.9090909090909	Present	Absent	Absent	Absent	Absent	1	No	Detected	Detected	Detected	Detected	Detected	Detected	Detected	Detected	Detected	Detected	Detected	Detected	Detected	Detected	Detected	Detected	Detected	Detected	Detected	Detected	Detected	Detected	Detected	Absent	Absent	Absent	Absent	Absent	Absent	Absent	Absent	Absent	Absent	Absent	Absent	Absent	Absent	Absent	Absent
hsa-miR-199a-5p	MIMAT0000231	CCCAGUGUUCAGACUACCUGUUC	52.1739130434783	Present	Present	Present	Present	Present	5	Yes	Detected	Detected	Detected	Detected	Detected	Detected	Detected	Detected	Detected	Detected	Detected	Detected	Detected	Detected	Detected	Detected	Detected	Detected	Detected	Detected	Detected	Detected	Detected	Detected	Detected	Detected	Detected	Detected	Detected	Detected	Detected	Detected	Detected	Detected	Detected	Detected	Detected	Detected	Detected
hsa-miR-199b-3p	MIMAT0004563	ACAGUAGUCUGCACAUUGGUUA	40.9090909090909	Absent	Absent	Present	Absent	Absent	1	No	Absent	Absent	Absent	Absent	Absent	Absent	Absent	Absent	Absent	Absent	Absent	Absent	Absent	Absent	Absent	Absent	Absent	Absent	Absent	Absent	Absent	Absent	Absent	Absent	Absent	Absent	Absent	Absent	Absent	Absent	Absent	Absent	Absent	Absent	Absent	Absent	Absent	Absent	Absent
hsa-miR-199b-5p	MIMAT0000263	CCCAGUGUUUAGACUAUCUGUUC	43.4782608695652	Present	Present	Present	Present	Present	5	No	Detected	Detected	Detected	Detected	Detected	Detected	Detected	Detected	Detected	Detected	Detected	Detected	Detected	Detected	Detected	Detected	Detected	Detected	Detected	Detected	Detected	Detected	Detected	Undetected	Undetected	Undetected	Undetected	Undetected	Undetected	Undetected	Undetected	Detected	Undetected	Undetected	Undetected	Undetected	Undetected	Undetected	Undetected
hsa-miR-19a-3p	MIMAT0000073	UGUGCAAAUCUAUGCAAAACUGA	34.7826086956522	Present	Present	Present	Present	Present	5	Yes	Detected	Detected	Detected	Detected	Detected	Detected	Detected	Detected	Detected	Detected	Detected	Detected	Detected	Detected	Detected	Detected	Detected	Detected	Detected	Detected	Detected	Detected	Detected	Detected	Detected	Detected	Detected	Detected	Detected	Detected	Detected	Detected	Detected	Detected	Detected	Detected	Detected	Detected	Detected
hsa-miR-19a-5p	MIMAT0004490	AGUUUUGCAUAGUUGCACUACA	36.3636363636364	Present	Present	Present	Present	Present	5	No	Undetected	Undetected	Undetected	Undetected	Undetected	Undetected	Undetected	Undetected	Undetected	Undetected	Undetected	Undetected	Undetected	Undetected	Undetected	Undetected	Undetected	Undetected	Undetected	Undetected	Undetected	Undetected	Undetected	Undetected	Undetected	Undetected	Undetected	Undetected	Detected	Undetected	Undetected	Undetected	Undetected	Undetected	Undetected	Undetected	Undetected	Undetected	Undetected
hsa-miR-19b-1-5p	MIMAT0004491	AGUUUUGCAGGUUUGCAUCCAGC	47.8260869565217	Present	Present	Present	Present	Present	5	No	Detected	Detected	Detected	Detected	Detected	Undetected	Detected	Undetected	Undetected	Detected	Undetected	Detected	Undetected	Detected	Detected	Undetected	Undetected	Detected	Detected	Undetected	Undetected	Detected	Detected	Undetected	Undetected	Undetected	Undetected	Undetected	Undetected	Undetected	Undetected	Undetected	Undetected	Undetected	Undetected	Undetected	Undetected	Undetected	Undetected
hsa-miR-19b-2-5p	MIMAT0004492	AGUUUUGCAGGUUUGCAUUUCA	36.3636363636364	Absent	Absent	Absent	Present	Present	2	No	Absent	Absent	Absent	Absent	Absent	Absent	Absent	Absent	Absent	Absent	Absent	Absent	Absent	Absent	Absent	Absent	Absent	Absent	Absent	Absent	Absent	Absent	Absent	Absent	Absent	Absent	Absent	Absent	Absent	Absent	Absent	Absent	Absent	Absent	Absent	Absent	Absent	Absent	Absent
hsa-miR-19b-3p	MIMAT0000074	UGUGCAAAUCCAUGCAAAACUGA	39.1304347826087	Present	Present	Present	Present	Present	5	No	Detected	Detected	Detected	Detected	Detected	Detected	Detected	Detected	Detected	Detected	Detected	Detected	Detected	Detected	Detected	Detected	Detected	Detected	Detected	Detected	Detected	Detected	Detected	Detected	Undetected	Detected	Detected	Detected	Detected	Undetected	Undetected	Undetected	Undetected	Detected	Detected	Detected	Undetected	Detected	Detected
hsa-miR-200a-3p	MIMAT0000682	UAACACUGUCUGGUAACGAUGU	40.9090909090909	Present	Present	Present	Present	Present	5	No	Undetected	Undetected	Undetected	Undetected	Undetected	Undetected	Undetected	Undetected	Undetected	Undetected	Undetected	Undetected	Undetected	Undetected	Undetected	Undetected	Undetected	Undetected	Undetected	Undetected	Undetected	Undetected	Undetected	Detected	Undetected	Detected	Detected	Undetected	Undetected	Undetected	Undetected	Undetected	Undetected	Detected	Detected	Undetected	Undetected	Detected	Detected
hsa-miR-200a-5p	MIMAT0001620	CAUCUUACCGGACAGUGCUGGA	54.5454545454545	Present	Present	Present	Present	Present	5	No	Undetected	Undetected	Undetected	Undetected	Undetected	Undetected	Undetected	Undetected	Undetected	Undetected	Undetected	Undetected	Undetected	Undetected	Undetected	Undetected	Undetected	Undetected	Undetected	Undetected	Undetected	Undetected	Undetected	Undetected	Undetected	Undetected	Undetected	Undetected	Undetected	Undetected	Undetected	Undetected	Undetected	Undetected	Undetected	Undetected	Undetected	Undetected	Undetected
hsa-miR-200b-3p	MIMAT0000318	UAAUACUGCCUGGUAAUGAUGA	36.3636363636364	Present	Present	Present	Present	Present	5	No	Detected	Detected	Detected	Detected	Detected	Detected	Detected	Detected	Detected	Detected	Detected	Detected	Detected	Detected	Detected	Undetected	Detected	Detected	Detected	Detected	Detected	Detected	Detected	Detected	Undetected	Undetected	Undetected	Undetected	Detected	Undetected	Undetected	Undetected	Undetected	Undetected	Undetected	Undetected	Undetected	Undetected	Undetected
hsa-miR-200b-5p	MIMAT0004571	CAUCUUACUGGGCAGCAUUGGA	50	Present	Present	Absent	Present	Present	4	No	Undetected	Undetected	Undetected	Undetected	Undetected	Undetected	Undetected	Undetected	Undetected	Undetected	Undetected	Undetected	Undetected	Undetected	Undetected	Undetected	Undetected	Undetected	Undetected	Undetected	Undetected	Undetected	Undetected	Undetected	Undetected	Undetected	Undetected	Undetected	Undetected	Undetected	Undetected	Undetected	Undetected	Undetected	Undetected	Undetected	Undetected	Undetected	Undetected
hsa-miR-200c-3p	MIMAT0000617	UAAUACUGCCGGGUAAUGAUGGA	43.4782608695652	Present	Present	Present	Present	Present	5	No	Detected	Detected	Detected	Detected	Detected	Detected	Undetected	Detected	Undetected	Undetected	Undetected	Detected	Detected	Detected	Detected	Undetected	Undetected	Detected	Undetected	Detected	Undetected	Detected	Detected	Undetected	Detected	Undetected	Undetected	Undetected	Undetected	Undetected	Undetected	Undetected	Undetected	Undetected	Undetected	Undetected	Undetected	Undetected	Detected
hsa-miR-200c-5p	MIMAT0004657	CGUCUUACCCAGCAGUGUUUGG	54.5454545454545	Present	Present	Present	Present	Present	5	No	Undetected	Undetected	Undetected	Undetected	Undetected	Undetected	Undetected	Undetected	Undetected	Undetected	Undetected	Undetected	Undetected	Undetected	Undetected	Undetected	Undetected	Undetected	Undetected	Undetected	Undetected	Undetected	Undetected	Undetected	Undetected	Undetected	Undetected	Undetected	Undetected	Undetected	Undetected	Undetected	Undetected	Undetected	Undetected	Undetected	Undetected	Undetected	Undetected
hsa-miR-202-3p	MIMAT0002811	AGAGGUAUAGGGCAUGGGAA	50	Present	Present	Present	Present	Present	5	No	Undetected	Undetected	Undetected	Undetected	Undetected	Undetected	Undetected	Undetected	Undetected	Undetected	Undetected	Undetected	Undetected	Undetected	Undetected	Undetected	Undetected	Undetected	Undetected	Undetected	Undetected	Undetected	Undetected	Undetected	Undetected	Undetected	Undetected	Undetected	Undetected	Undetected	Undetected	Undetected	Undetected	Undetected	Undetected	Undetected	Undetected	Undetected	Undetected
hsa-miR-202-5p	MIMAT0002810	UUCCUAUGCAUAUACUUCUUUG	31.8181818181818	Present	Present	Present	Present	Present	5	No	Undetected	Undetected	Undetected	Undetected	Undetected	Undetected	Undetected	Undetected	Undetected	Undetected	Undetected	Undetected	Undetected	Undetected	Undetected	Undetected	Undetected	Undetected	Undetected	Undetected	Undetected	Undetected	Undetected	Undetected	Undetected	Undetected	Undetected	Undetected	Undetected	Undetected	Undetected	Undetected	Undetected	Detected	Detected	Undetected	Undetected	Undetected	Detected
hsa-miR-203a	NA	NA	0	Absent	Absent	Absent	Absent	Present	1	No	Absent	Absent	Absent	Absent	Absent	Absent	Absent	Absent	Absent	Absent	Absent	Absent	Absent	Absent	Absent	Absent	Absent	Absent	Absent	Absent	Absent	Absent	Absent	Absent	Absent	Absent	Absent	Absent	Absent	Absent	Absent	Absent	Absent	Absent	Absent	Absent	Absent	Absent	Absent
hsa-miR-203a-3p	MIMAT0000264	GUGAAAUGUUUAGGACCACUAG	40.9090909090909	Present	Present	Present	Absent	Absent	3	No	Detected	Detected	Detected	Detected	Detected	Detected	Detected	Detected	Detected	Detected	Detected	Detected	Detected	Detected	Detected	Detected	Detected	Detected	Detected	Detected	Detected	Detected	Detected	Undetected	Undetected	Undetected	Undetected	Undetected	Undetected	Undetected	Undetected	Undetected	Undetected	Detected	Undetected	Undetected	Undetected	Undetected	Undetected
hsa-miR-203a-5p	MIMAT0031890	AGUGGUUCUUAACAGUUCAACAGUU	36	Absent	Absent	Present	Absent	Absent	1	No	Absent	Absent	Absent	Absent	Absent	Absent	Absent	Absent	Absent	Absent	Absent	Absent	Absent	Absent	Absent	Absent	Absent	Absent	Absent	Absent	Absent	Absent	Absent	Absent	Absent	Absent	Absent	Absent	Absent	Absent	Absent	Absent	Absent	Absent	Absent	Absent	Absent	Absent	Absent
hsa-miR-203b-3p	MIMAT0019814	UUGAACUGUUAAGAACCACUGGA	39.1304347826087	Absent	Absent	Present	Present	Absent	2	No	Absent	Absent	Absent	Absent	Absent	Absent	Absent	Absent	Absent	Absent	Absent	Absent	Absent	Absent	Absent	Absent	Absent	Absent	Absent	Absent	Absent	Absent	Absent	Absent	Absent	Absent	Absent	Absent	Absent	Absent	Absent	Absent	Absent	Absent	Absent	Absent	Absent	Absent	Absent
hsa-miR-203b-5p	MIMAT0019813	UAGUGGUCCUAAACAUUUCACA	36.3636363636364	Absent	Present	Present	Present	Absent	3	No	Absent	Absent	Absent	Absent	Absent	Absent	Absent	Absent	Absent	Absent	Absent	Absent	Absent	Absent	Absent	Absent	Absent	Absent	Absent	Absent	Absent	Absent	Absent	Undetected	Undetected	Undetected	Undetected	Undetected	Undetected	Undetected	Undetected	Undetected	Undetected	Undetected	Undetected	Undetected	Undetected	Undetected	Undetected
hsa-miR-204-3p	MIMAT0022693	GCUGGGAAGGCAAAGGGACGU	61.9047619047619	Absent	Absent	Present	Present	Absent	2	No	Absent	Absent	Absent	Absent	Absent	Absent	Absent	Absent	Absent	Absent	Absent	Absent	Absent	Absent	Absent	Absent	Absent	Absent	Absent	Absent	Absent	Absent	Absent	Absent	Absent	Absent	Absent	Absent	Absent	Absent	Absent	Absent	Absent	Absent	Absent	Absent	Absent	Absent	Absent
hsa-miR-204-5p	MIMAT0000265	UUCCCUUUGUCAUCCUAUGCCU	45.4545454545455	Present	Present	Present	Present	Present	5	No	Detected	Detected	Detected	Detected	Detected	Detected	Detected	Detected	Detected	Detected	Detected	Detected	Detected	Detected	Detected	Detected	Detected	Detected	Detected	Detected	Detected	Detected	Detected	Undetected	Undetected	Detected	Undetected	Undetected	Detected	Undetected	Detected	Undetected	Undetected	Undetected	Undetected	Undetected	Undetected	Detected	Detected
hsa-miR-205-3p	MIMAT0009197	GAUUUCAGUGGAGUGAAGUUC	42.8571428571429	Absent	Absent	Present	Present	Present	3	No	Absent	Absent	Absent	Absent	Absent	Absent	Absent	Absent	Absent	Absent	Absent	Absent	Absent	Absent	Absent	Absent	Absent	Absent	Absent	Absent	Absent	Absent	Absent	Absent	Absent	Absent	Absent	Absent	Absent	Absent	Absent	Absent	Absent	Absent	Absent	Absent	Absent	Absent	Absent
hsa-miR-205-5p	MIMAT0000266	UCCUUCAUUCCACCGGAGUCUG	54.5454545454545	Present	Present	Present	Present	Present	5	No	Undetected	Detected	Detected	Undetected	Detected	Detected	Undetected	Undetected	Undetected	Undetected	Detected	Detected	Undetected	Undetected	Detected	Undetected	Undetected	Undetected	Detected	Undetected	Undetected	Detected	Undetected	Undetected	Undetected	Undetected	Undetected	Undetected	Undetected	Undetected	Undetected	Undetected	Undetected	Detected	Detected	Undetected	Undetected	Undetected	Undetected
hsa-miR-2052	MIMAT0009977	UGUUUUGAUAACAGUAAUGU	25	Absent	Absent	Present	Present	Absent	2	No	Absent	Absent	Absent	Absent	Absent	Absent	Absent	Absent	Absent	Absent	Absent	Absent	Absent	Absent	Absent	Absent	Absent	Absent	Absent	Absent	Absent	Absent	Absent	Absent	Absent	Absent	Absent	Absent	Absent	Absent	Absent	Absent	Absent	Absent	Absent	Absent	Absent	Absent	Absent
hsa-miR-2053	MIMAT0009978	GUGUUAAUUAAACCUCUAUUUAC	26.0869565217391	Absent	Absent	Absent	Present	Present	2	No	Absent	Absent	Absent	Absent	Absent	Absent	Absent	Absent	Absent	Absent	Absent	Absent	Absent	Absent	Absent	Absent	Absent	Absent	Absent	Absent	Absent	Absent	Absent	Absent	Absent	Absent	Absent	Absent	Absent	Absent	Absent	Absent	Absent	Absent	Absent	Absent	Absent	Absent	Absent
hsa-miR-2054	MIMAT0009979	CUGUAAUAUAAAUUUAAUUUAUU	8.69565217391304	Absent	Absent	Present	Present	Absent	2	No	Absent	Absent	Absent	Absent	Absent	Absent	Absent	Absent	Absent	Absent	Absent	Absent	Absent	Absent	Absent	Absent	Absent	Absent	Absent	Absent	Absent	Absent	Absent	Absent	Absent	Absent	Absent	Absent	Absent	Absent	Absent	Absent	Absent	Absent	Absent	Absent	Absent	Absent	Absent
hsa-miR-206	MIMAT0000462	UGGAAUGUAAGGAAGUGUGUGG	45.4545454545455	Present	Present	Present	Present	Present	5	No	Detected	Detected	Detected	Detected	Detected	Undetected	Detected	Undetected	Detected	Detected	Detected	Detected	Detected	Detected	Detected	Detected	Detected	Detected	Detected	Detected	Detected	Detected	Detected	Undetected	Undetected	Undetected	Undetected	Undetected	Undetected	Undetected	Undetected	Undetected	Undetected	Undetected	Undetected	Undetected	Undetected	Undetected	Undetected
hsa-miR-208a-3p	MIMAT0000241	AUAAGACGAGCAAAAAGCUUGU	36.3636363636364	Present	Present	Absent	Present	Present	4	No	Undetected	Undetected	Undetected	Undetected	Undetected	Undetected	Undetected	Undetected	Undetected	Undetected	Undetected	Undetected	Undetected	Undetected	Undetected	Undetected	Undetected	Undetected	Undetected	Undetected	Undetected	Undetected	Undetected	Undetected	Undetected	Undetected	Undetected	Undetected	Undetected	Undetected	Undetected	Undetected	Undetected	Undetected	Undetected	Undetected	Undetected	Undetected	Undetected
hsa-miR-208a-5p	MIMAT0026474	GAGCUUUUGGCCCGGGUUAUAC	54.5454545454545	Absent	Absent	Present	Present	Absent	2	No	Absent	Absent	Absent	Absent	Absent	Absent	Absent	Absent	Absent	Absent	Absent	Absent	Absent	Absent	Absent	Absent	Absent	Absent	Absent	Absent	Absent	Absent	Absent	Absent	Absent	Absent	Absent	Absent	Absent	Absent	Absent	Absent	Absent	Absent	Absent	Absent	Absent	Absent	Absent
hsa-miR-208b-3p	MIMAT0004960	AUAAGACGAACAAAAGGUUUGU	31.8181818181818	Present	Present	Present	Present	Present	5	No	Undetected	Undetected	Undetected	Undetected	Undetected	Undetected	Undetected	Undetected	Undetected	Undetected	Undetected	Undetected	Undetected	Undetected	Undetected	Undetected	Undetected	Undetected	Undetected	Undetected	Undetected	Undetected	Undetected	Undetected	Undetected	Undetected	Undetected	Undetected	Undetected	Undetected	Undetected	Undetected	Undetected	Undetected	Undetected	Undetected	Undetected	Undetected	Undetected
hsa-miR-208b-5p	MIMAT0026722	AAGCUUUUUGCUCGAAUUAUGU	31.8181818181818	Absent	Absent	Absent	Present	Absent	1	No	Absent	Absent	Absent	Absent	Absent	Absent	Absent	Absent	Absent	Absent	Absent	Absent	Absent	Absent	Absent	Absent	Absent	Absent	Absent	Absent	Absent	Absent	Absent	Absent	Absent	Absent	Absent	Absent	Absent	Absent	Absent	Absent	Absent	Absent	Absent	Absent	Absent	Absent	Absent
hsa-miR-20a-3p	MIMAT0004493	ACUGCAUUAUGAGCACUUAAAG	36.3636363636364	Present	Present	Present	Present	Present	5	No	Detected	Detected	Detected	Detected	Undetected	Detected	Detected	Detected	Detected	Detected	Detected	Detected	Detected	Detected	Detected	Detected	Detected	Detected	Detected	Detected	Detected	Detected	Detected	Undetected	Undetected	Undetected	Undetected	Undetected	Undetected	Undetected	Undetected	Detected	Undetected	Undetected	Detected	Undetected	Undetected	Undetected	Undetected
hsa-miR-20a-5p	MIMAT0000075	UAAAGUGCUUAUAGUGCAGGUAG	39.1304347826087	Present	Present	Present	Present	Present	5	Yes	Detected	Detected	Detected	Detected	Detected	Detected	Detected	Detected	Detected	Detected	Detected	Detected	Detected	Detected	Detected	Detected	Detected	Detected	Detected	Detected	Detected	Detected	Detected	Detected	Detected	Detected	Detected	Detected	Detected	Detected	Detected	Detected	Detected	Detected	Detected	Detected	Detected	Detected	Detected
hsa-miR-20b-3p	MIMAT0004752	ACUGUAGUAUGGGCACUUCCAG	50	Present	Present	Absent	Present	Present	4	No	Undetected	Undetected	Undetected	Undetected	Undetected	Undetected	Undetected	Undetected	Undetected	Undetected	Undetected	Undetected	Undetected	Undetected	Undetected	Undetected	Undetected	Undetected	Undetected	Undetected	Undetected	Undetected	Undetected	Undetected	Undetected	Undetected	Undetected	Undetected	Undetected	Undetected	Undetected	Undetected	Undetected	Undetected	Undetected	Undetected	Undetected	Undetected	Undetected
hsa-miR-20b-5p	MIMAT0001413	CAAAGUGCUCAUAGUGCAGGUAG	47.8260869565217	Present	Present	Present	Present	Present	5	No	Detected	Detected	Detected	Detected	Detected	Detected	Detected	Detected	Detected	Detected	Detected	Detected	Detected	Detected	Detected	Detected	Detected	Detected	Detected	Detected	Detected	Detected	Detected	Undetected	Detected	Undetected	Detected	Undetected	Detected	Detected	Detected	Detected	Detected	Detected	Undetected	Undetected	Detected	Detected	Detected
hsa-miR-21-3p	MIMAT0004494	CAACACCAGUCGAUGGGCUGU	57.1428571428571	Present	Present	Present	Present	Present	5	No	Undetected	Undetected	Undetected	Undetected	Undetected	Undetected	Undetected	Undetected	Undetected	Undetected	Undetected	Undetected	Undetected	Undetected	Undetected	Undetected	Undetected	Undetected	Undetected	Undetected	Undetected	Undetected	Undetected	Detected	Detected	Detected	Detected	Detected	Detected	Detected	Detected	Detected	Detected	Detected	Detected	Detected	Detected	Detected	Detected
hsa-miR-21-5p	MIMAT0000076	UAGCUUAUCAGACUGAUGUUGA	36.3636363636364	Present	Present	Present	Present	Present	5	No	Detected	Detected	Detected	Detected	Detected	Detected	Detected	Detected	Detected	Undetected	Detected	Detected	Detected	Detected	Detected	Detected	Detected	Detected	Detected	Detected	Detected	Detected	Detected	Detected	Detected	Detected	Detected	Detected	Detected	Detected	Detected	Detected	Detected	Detected	Detected	Detected	Detected	Detected	Detected
hsa-miR-210-3p	MIMAT0000267	CUGUGCGUGUGACAGCGGCUGA	63.6363636363636	Present	Present	Present	Present	Present	5	Yes	Detected	Detected	Detected	Detected	Detected	Detected	Detected	Detected	Detected	Detected	Detected	Detected	Detected	Detected	Detected	Detected	Detected	Detected	Detected	Detected	Detected	Detected	Detected	Detected	Detected	Detected	Detected	Detected	Detected	Detected	Detected	Detected	Detected	Detected	Detected	Detected	Detected	Detected	Detected
hsa-miR-210-5p	MIMAT0026475	AGCCCCUGCCCACCGCACACUG	72.7272727272727	Absent	Absent	Absent	Present	Absent	1	No	Absent	Absent	Absent	Absent	Absent	Absent	Absent	Absent	Absent	Absent	Absent	Absent	Absent	Absent	Absent	Absent	Absent	Absent	Absent	Absent	Absent	Absent	Absent	Absent	Absent	Absent	Absent	Absent	Absent	Absent	Absent	Absent	Absent	Absent	Absent	Absent	Absent	Absent	Absent
hsa-miR-211-3p	MIMAT0022694	GCAGGGACAGCAAAGGGGUGC	66.6666666666667	Absent	Absent	Absent	Present	Absent	1	No	Absent	Absent	Absent	Absent	Absent	Absent	Absent	Absent	Absent	Absent	Absent	Absent	Absent	Absent	Absent	Absent	Absent	Absent	Absent	Absent	Absent	Absent	Absent	Absent	Absent	Absent	Absent	Absent	Absent	Absent	Absent	Absent	Absent	Absent	Absent	Absent	Absent	Absent	Absent
hsa-miR-211-5p	MIMAT0000268	UUCCCUUUGUCAUCCUUCGCCU	50	Present	Present	Present	Present	Present	5	No	Undetected	Detected	Undetected	Undetected	Detected	Undetected	Detected	Detected	Detected	Undetected	Detected	Detected	Detected	Detected	Detected	Detected	Detected	Detected	Undetected	Undetected	Undetected	Detected	Detected	Undetected	Undetected	Undetected	Undetected	Undetected	Undetected	Undetected	Undetected	Undetected	Undetected	Undetected	Undetected	Undetected	Undetected	Undetected	Undetected
hsa-miR-2110	MIMAT0010133	UUGGGGAAACGGCCGCUGAGUG	63.6363636363636	Absent	Present	Present	Present	Present	4	No	Absent	Absent	Absent	Absent	Absent	Absent	Absent	Absent	Absent	Absent	Absent	Absent	Absent	Absent	Absent	Absent	Absent	Absent	Absent	Absent	Absent	Absent	Absent	Detected	Detected	Detected	Detected	Undetected	Undetected	Detected	Detected	Detected	Undetected	Detected	Detected	Detected	Detected	Detected	Detected
hsa-miR-2113	MIMAT0009206	AUUUGUGCUUGGCUCUGUCAC	47.6190476190476	Absent	Absent	Absent	Present	Present	2	No	Absent	Absent	Absent	Absent	Absent	Absent	Absent	Absent	Absent	Absent	Absent	Absent	Absent	Absent	Absent	Absent	Absent	Absent	Absent	Absent	Absent	Absent	Absent	Absent	Absent	Absent	Absent	Absent	Absent	Absent	Absent	Absent	Absent	Absent	Absent	Absent	Absent	Absent	Absent
hsa-miR-2114-3p	MIMAT0011157	CGAGCCUCAAGCAAGGGACUU	57.1428571428571	Absent	Absent	Present	Present	Absent	2	No	Absent	Absent	Absent	Absent	Absent	Absent	Absent	Absent	Absent	Absent	Absent	Absent	Absent	Absent	Absent	Absent	Absent	Absent	Absent	Absent	Absent	Absent	Absent	Absent	Absent	Absent	Absent	Absent	Absent	Absent	Absent	Absent	Absent	Absent	Absent	Absent	Absent	Absent	Absent
hsa-miR-2114-5p	MIMAT0011156	UAGUCCCUUCCUUGAAGCGGUC	54.5454545454545	Absent	Absent	Present	Present	Absent	2	No	Absent	Absent	Absent	Absent	Absent	Absent	Absent	Absent	Absent	Absent	Absent	Absent	Absent	Absent	Absent	Absent	Absent	Absent	Absent	Absent	Absent	Absent	Absent	Absent	Absent	Absent	Absent	Absent	Absent	Absent	Absent	Absent	Absent	Absent	Absent	Absent	Absent	Absent	Absent
hsa-miR-2115-3p	MIMAT0011159	CAUCAGAAUUCAUGGAGGCUAG	45.4545454545455	Absent	Absent	Present	Present	Absent	2	No	Absent	Absent	Absent	Absent	Absent	Absent	Absent	Absent	Absent	Absent	Absent	Absent	Absent	Absent	Absent	Absent	Absent	Absent	Absent	Absent	Absent	Absent	Absent	Absent	Absent	Absent	Absent	Absent	Absent	Absent	Absent	Absent	Absent	Absent	Absent	Absent	Absent	Absent	Absent
hsa-miR-2115-5p	MIMAT0011158	AGCUUCCAUGACUCCUGAUGGA	50	Absent	Absent	Absent	Present	Absent	1	No	Absent	Absent	Absent	Absent	Absent	Absent	Absent	Absent	Absent	Absent	Absent	Absent	Absent	Absent	Absent	Absent	Absent	Absent	Absent	Absent	Absent	Absent	Absent	Absent	Absent	Absent	Absent	Absent	Absent	Absent	Absent	Absent	Absent	Absent	Absent	Absent	Absent	Absent	Absent
hsa-miR-2116-3p	MIMAT0011161	CCUCCCAUGCCAAGAACUCCC	61.9047619047619	Absent	Absent	Present	Present	Absent	2	No	Absent	Absent	Absent	Absent	Absent	Absent	Absent	Absent	Absent	Absent	Absent	Absent	Absent	Absent	Absent	Absent	Absent	Absent	Absent	Absent	Absent	Absent	Absent	Absent	Absent	Absent	Absent	Absent	Absent	Absent	Absent	Absent	Absent	Absent	Absent	Absent	Absent	Absent	Absent
hsa-miR-2116-5p	MIMAT0011160	GGUUCUUAGCAUAGGAGGUCU	47.6190476190476	Absent	Absent	Present	Present	Absent	2	No	Absent	Absent	Absent	Absent	Absent	Absent	Absent	Absent	Absent	Absent	Absent	Absent	Absent	Absent	Absent	Absent	Absent	Absent	Absent	Absent	Absent	Absent	Absent	Absent	Absent	Absent	Absent	Absent	Absent	Absent	Absent	Absent	Absent	Absent	Absent	Absent	Absent	Absent	Absent
hsa-miR-2117	MIMAT0011162	UGUUCUCUUUGCCAAGGACAG	47.6190476190476	Absent	Absent	Present	Present	Absent	2	No	Absent	Absent	Absent	Absent	Absent	Absent	Absent	Absent	Absent	Absent	Absent	Absent	Absent	Absent	Absent	Absent	Absent	Absent	Absent	Absent	Absent	Absent	Absent	Absent	Absent	Absent	Absent	Absent	Absent	Absent	Absent	Absent	Absent	Absent	Absent	Absent	Absent	Absent	Absent
hsa-miR-212-3p	MIMAT0000269	UAACAGUCUCCAGUCACGGCC	57.1428571428571	Present	Present	Absent	Present	Present	4	No	Detected	Detected	Detected	Detected	Detected	Detected	Detected	Detected	Detected	Detected	Detected	Detected	Detected	Detected	Detected	Detected	Detected	Detected	Detected	Detected	Detected	Detected	Detected	Undetected	Undetected	Undetected	Undetected	Undetected	Detected	Undetected	Undetected	Undetected	Undetected	Undetected	Detected	Undetected	Undetected	Undetected	Undetected
hsa-miR-212-5p	MIMAT0022695	ACCUUGGCUCUAGACUGCUUACU	47.8260869565217	Absent	Absent	Present	Present	Present	3	No	Absent	Absent	Absent	Absent	Absent	Absent	Absent	Absent	Absent	Absent	Absent	Absent	Absent	Absent	Absent	Absent	Absent	Absent	Absent	Absent	Absent	Absent	Absent	Absent	Absent	Absent	Absent	Absent	Absent	Absent	Absent	Absent	Absent	Absent	Absent	Absent	Absent	Absent	Absent
hsa-miR-214-3p	MIMAT0000271	ACAGCAGGCACAGACAGGCAGU	59.0909090909091	Present	Present	Present	Absent	Present	4	No	Undetected	Undetected	Undetected	Undetected	Undetected	Undetected	Undetected	Undetected	Undetected	Undetected	Undetected	Undetected	Undetected	Undetected	Undetected	Undetected	Undetected	Undetected	Undetected	Undetected	Undetected	Undetected	Undetected	Undetected	Detected	Detected	Undetected	Detected	Detected	Undetected	Undetected	Detected	Undetected	Undetected	Detected	Undetected	Undetected	Undetected	Undetected
hsa-miR-214-5p	MIMAT0004564	UGCCUGUCUACACUUGCUGUGC	54.5454545454545	Present	Present	Present	Present	Present	5	No	Undetected	Undetected	Undetected	Undetected	Undetected	Undetected	Undetected	Undetected	Undetected	Undetected	Undetected	Undetected	Undetected	Undetected	Undetected	Undetected	Undetected	Undetected	Undetected	Undetected	Undetected	Undetected	Undetected	Undetected	Undetected	Undetected	Undetected	Undetected	Undetected	Undetected	Undetected	Undetected	Undetected	Undetected	Undetected	Undetected	Undetected	Undetected	Undetected
hsa-miR-215-3p	MIMAT0026476	UCUGUCAUUUCUUUAGGCCAAUA	34.7826086956522	Absent	Absent	Absent	Present	Absent	1	No	Absent	Absent	Absent	Absent	Absent	Absent	Absent	Absent	Absent	Absent	Absent	Absent	Absent	Absent	Absent	Absent	Absent	Absent	Absent	Absent	Absent	Absent	Absent	Absent	Absent	Absent	Absent	Absent	Absent	Absent	Absent	Absent	Absent	Absent	Absent	Absent	Absent	Absent	Absent
hsa-miR-215-5p	MIMAT0000272	AUGACCUAUGAAUUGACAGAC	38.0952380952381	Present	Present	Present	Present	Present	5	No	Undetected	Detected	Detected	Undetected	Detected	Detected	Detected	Undetected	Undetected	Undetected	Detected	Detected	Detected	Detected	Detected	Detected	Undetected	Detected	Detected	Undetected	Detected	Detected	Detected	Undetected	Undetected	Undetected	Undetected	Detected	Detected	Undetected	Undetected	Detected	Undetected	Undetected	Undetected	Undetected	Undetected	Undetected	Undetected
hsa-miR-216a-3p	MIMAT0022844	UCACAGUGGUCUCUGGGAUUAU	45.4545454545455	Absent	Absent	Absent	Present	Absent	1	No	Absent	Absent	Absent	Absent	Absent	Absent	Absent	Absent	Absent	Absent	Absent	Absent	Absent	Absent	Absent	Absent	Absent	Absent	Absent	Absent	Absent	Absent	Absent	Absent	Absent	Absent	Absent	Absent	Absent	Absent	Absent	Absent	Absent	Absent	Absent	Absent	Absent	Absent	Absent
hsa-miR-216a-5p	MIMAT0000273	UAAUCUCAGCUGGCAACUGUGA	45.4545454545455	Present	Present	Present	Present	Present	5	No	Undetected	Undetected	Undetected	Undetected	Undetected	Undetected	Undetected	Undetected	Undetected	Undetected	Undetected	Undetected	Undetected	Undetected	Undetected	Undetected	Undetected	Undetected	Undetected	Undetected	Undetected	Undetected	Undetected	Undetected	Undetected	Undetected	Undetected	Undetected	Undetected	Undetected	Undetected	Undetected	Undetected	Undetected	Undetected	Undetected	Undetected	Undetected	Undetected
hsa-miR-216b-3p	MIMAT0026721	ACACACUUACCCGUAGAGAUUCUA	41.6666666666667	Absent	Absent	Present	Present	Absent	2	No	Absent	Absent	Absent	Absent	Absent	Absent	Absent	Absent	Absent	Absent	Absent	Absent	Absent	Absent	Absent	Absent	Absent	Absent	Absent	Absent	Absent	Absent	Absent	Absent	Absent	Absent	Absent	Absent	Absent	Absent	Absent	Absent	Absent	Absent	Absent	Absent	Absent	Absent	Absent
hsa-miR-216b-5p	MIMAT0004959	AAAUCUCUGCAGGCAAAUGUGA	40.9090909090909	Present	Present	Absent	Present	Present	4	No	Undetected	Undetected	Undetected	Undetected	Detected	Detected	Undetected	Undetected	Undetected	Undetected	Undetected	Undetected	Undetected	Undetected	Detected	Undetected	Undetected	Detected	Detected	Undetected	Undetected	Undetected	Undetected	Undetected	Undetected	Undetected	Undetected	Undetected	Undetected	Undetected	Undetected	Undetected	Undetected	Undetected	Undetected	Undetected	Undetected	Undetected	Undetected
hsa-miR-217	MIMAT0000274	UACUGCAUCAGGAACUGAUUGGA	43.4782608695652	Present	Present	Present	Present	Present	5	No	Undetected	Undetected	Undetected	Undetected	Undetected	Undetected	Undetected	Undetected	Undetected	Undetected	Undetected	Undetected	Undetected	Undetected	Undetected	Undetected	Undetected	Undetected	Undetected	Undetected	Undetected	Undetected	Undetected	Undetected	Undetected	Undetected	Undetected	Undetected	Undetected	Undetected	Undetected	Undetected	Undetected	Undetected	Undetected	Undetected	Undetected	Undetected	Undetected
hsa-miR-218-1-3p	MIMAT0004565	AUGGUUCCGUCAAGCACCAUGG	54.5454545454545	Present	Present	Absent	Present	Present	4	No	Undetected	Undetected	Undetected	Undetected	Undetected	Undetected	Undetected	Undetected	Undetected	Undetected	Undetected	Undetected	Undetected	Undetected	Undetected	Undetected	Undetected	Undetected	Undetected	Undetected	Undetected	Undetected	Undetected	Undetected	Undetected	Undetected	Undetected	Undetected	Undetected	Undetected	Undetected	Undetected	Undetected	Undetected	Undetected	Undetected	Undetected	Undetected	Undetected
hsa-miR-218-2-3p	MIMAT0004566	CAUGGUUCUGUCAAGCACCGCG	59.0909090909091	Present	Present	Present	Present	Present	5	No	Undetected	Undetected	Undetected	Undetected	Undetected	Undetected	Undetected	Undetected	Undetected	Undetected	Undetected	Undetected	Undetected	Undetected	Undetected	Undetected	Undetected	Undetected	Undetected	Undetected	Undetected	Undetected	Undetected	Undetected	Undetected	Undetected	Undetected	Undetected	Undetected	Undetected	Undetected	Undetected	Undetected	Undetected	Undetected	Undetected	Undetected	Undetected	Undetected
hsa-miR-218-5p	MIMAT0000275	UUGUGCUUGAUCUAACCAUGU	38.0952380952381	Present	Present	Present	Present	Present	5	No	Detected	Detected	Detected	Detected	Detected	Detected	Detected	Detected	Detected	Detected	Detected	Detected	Detected	Detected	Detected	Detected	Detected	Detected	Detected	Detected	Detected	Detected	Detected	Undetected	Undetected	Undetected	Undetected	Undetected	Undetected	Undetected	Undetected	Undetected	Undetected	Undetected	Undetected	Undetected	Undetected	Undetected	Undetected
hsa-miR-219a-1-3p	MIMAT0004567	AGAGUUGAGUCUGGACGUCCCG	59.0909090909091	Present	Present	Present	Present	Present	5	No	Undetected	Undetected	Undetected	Undetected	Undetected	Undetected	Undetected	Undetected	Undetected	Undetected	Undetected	Undetected	Undetected	Undetected	Undetected	Undetected	Undetected	Undetected	Undetected	Undetected	Undetected	Undetected	Undetected	Undetected	Undetected	Undetected	Undetected	Undetected	Undetected	Undetected	Undetected	Undetected	Undetected	Undetected	Undetected	Undetected	Undetected	Undetected	Undetected
hsa-miR-219a-2-3p	MIMAT0004675	AGAAUUGUGGCUGGACAUCUGU	45.4545454545455	Present	Present	Present	Present	Present	5	No	Undetected	Undetected	Undetected	Undetected	Undetected	Undetected	Undetected	Undetected	Undetected	Undetected	Undetected	Undetected	Undetected	Undetected	Undetected	Undetected	Undetected	Undetected	Undetected	Undetected	Undetected	Undetected	Undetected	Undetected	Undetected	Undetected	Undetected	Undetected	Undetected	Undetected	Undetected	Undetected	Undetected	Undetected	Undetected	Undetected	Undetected	Undetected	Undetected
hsa-miR-219a-5p	MIMAT0000276	UGAUUGUCCAAACGCAAUUCU	38.0952380952381	Present	Present	Absent	Absent	Present	3	No	Detected	Detected	Undetected	Detected	Undetected	Detected	Detected	Detected	Undetected	Undetected	Undetected	Detected	Undetected	Undetected	Undetected	Undetected	Undetected	Detected	Undetected	Undetected	Undetected	Undetected	Undetected	Detected	Undetected	Detected	Undetected	Detected	Detected	Detected	Detected	Undetected	Undetected	Detected	Detected	Undetected	Undetected	Detected	Detected
hsa-miR-219b-3p	MIMAT0019748	AGAAUUGCGUUUGGACAAUCAGU	39.1304347826087	Absent	Absent	Present	Present	Absent	2	No	Absent	Absent	Absent	Absent	Absent	Absent	Absent	Absent	Absent	Absent	Absent	Absent	Absent	Absent	Absent	Absent	Absent	Absent	Absent	Absent	Absent	Absent	Absent	Absent	Absent	Absent	Absent	Absent	Absent	Absent	Absent	Absent	Absent	Absent	Absent	Absent	Absent	Absent	Absent
hsa-miR-219b-5p	MIMAT0019747	AGAUGUCCAGCCACAAUUCUCG	50	Absent	Absent	Present	Absent	Absent	1	No	Absent	Absent	Absent	Absent	Absent	Absent	Absent	Absent	Absent	Absent	Absent	Absent	Absent	Absent	Absent	Absent	Absent	Absent	Absent	Absent	Absent	Absent	Absent	Absent	Absent	Absent	Absent	Absent	Absent	Absent	Absent	Absent	Absent	Absent	Absent	Absent	Absent	Absent	Absent
hsa-miR-22-3p	MIMAT0000077	AAGCUGCCAGUUGAAGAACUGU	45.4545454545455	Present	Present	Present	Present	Present	5	No	Detected	Detected	Detected	Detected	Detected	Detected	Detected	Detected	Detected	Detected	Detected	Detected	Detected	Detected	Detected	Undetected	Detected	Detected	Detected	Detected	Detected	Detected	Detected	Detected	Detected	Detected	Detected	Detected	Detected	Detected	Detected	Detected	Detected	Detected	Detected	Detected	Detected	Detected	Detected
hsa-miR-22-5p	MIMAT0004495	AGUUCUUCAGUGGCAAGCUUUA	40.9090909090909	Present	Present	Present	Present	Present	5	No	Detected	Undetected	Detected	Detected	Detected	Detected	Detected	Detected	Detected	Detected	Detected	Detected	Detected	Detected	Detected	Detected	Detected	Detected	Detected	Detected	Detected	Detected	Detected	Detected	Detected	Detected	Detected	Detected	Detected	Detected	Detected	Detected	Detected	Detected	Detected	Detected	Detected	Detected	Detected
hsa-miR-221-3p	MIMAT0000278	AGCUACAUUGUCUGCUGGGUUUC	47.8260869565217	Present	Present	Present	Present	Present	5	Yes	Detected	Detected	Detected	Detected	Detected	Detected	Detected	Detected	Detected	Detected	Detected	Detected	Detected	Detected	Detected	Detected	Detected	Detected	Detected	Detected	Detected	Detected	Detected	Detected	Detected	Detected	Detected	Detected	Detected	Detected	Detected	Detected	Detected	Detected	Detected	Detected	Detected	Detected	Detected
hsa-miR-221-5p	MIMAT0004568	ACCUGGCAUACAAUGUAGAUUU	36.3636363636364	Present	Present	Present	Present	Present	5	No	Undetected	Detected	Undetected	Undetected	Undetected	Undetected	Undetected	Detected	Undetected	Undetected	Undetected	Undetected	Undetected	Undetected	Undetected	Undetected	Undetected	Undetected	Undetected	Undetected	Undetected	Undetected	Undetected	Detected	Detected	Detected	Detected	Detected	Detected	Detected	Detected	Detected	Detected	Detected	Detected	Detected	Detected	Detected	Detected
hsa-miR-222-3p	MIMAT0000279	AGCUACAUCUGGCUACUGGGU	52.3809523809524	Present	Present	Present	Present	Present	5	Yes	Detected	Detected	Detected	Detected	Detected	Detected	Detected	Detected	Detected	Detected	Detected	Detected	Detected	Detected	Detected	Detected	Detected	Detected	Detected	Detected	Detected	Detected	Detected	Detected	Detected	Detected	Detected	Detected	Detected	Detected	Detected	Detected	Detected	Detected	Detected	Detected	Detected	Detected	Detected
hsa-miR-222-5p	MIMAT0004569	CUCAGUAGCCAGUGUAGAUCCU	50	Present	Present	Present	Present	Present	5	No	Detected	Undetected	Undetected	Undetected	Undetected	Detected	Undetected	Detected	Detected	Undetected	Undetected	Undetected	Undetected	Undetected	Undetected	Undetected	Undetected	Undetected	Undetected	Undetected	Undetected	Undetected	Undetected	Undetected	Undetected	Undetected	Undetected	Undetected	Undetected	Undetected	Undetected	Undetected	Undetected	Undetected	Undetected	Undetected	Undetected	Undetected	Undetected
hsa-miR-223-3p	MIMAT0000280	UGUCAGUUUGUCAAAUACCCCA	40.9090909090909	Present	Present	Present	Present	Present	5	Yes	Detected	Detected	Detected	Detected	Detected	Detected	Detected	Detected	Detected	Detected	Detected	Detected	Detected	Detected	Detected	Detected	Detected	Detected	Detected	Detected	Detected	Detected	Detected	Detected	Detected	Detected	Detected	Detected	Detected	Detected	Detected	Detected	Detected	Detected	Detected	Detected	Detected	Detected	Detected
hsa-miR-223-5p	MIMAT0004570	CGUGUAUUUGACAAGCUGAGUU	40.9090909090909	Present	Present	Present	Present	Present	5	No	Detected	Detected	Detected	Detected	Detected	Detected	Detected	Detected	Detected	Detected	Detected	Detected	Detected	Detected	Detected	Detected	Detected	Detected	Detected	Detected	Detected	Detected	Detected	Detected	Detected	Detected	Undetected	Undetected	Detected	Detected	Undetected	Undetected	Undetected	Detected	Detected	Undetected	Detected	Detected	Undetected
hsa-miR-224-3p	MIMAT0009198	AAAAUGGUGCCCUAGUGACUACA	43.4782608695652	Absent	Absent	Absent	Present	Present	2	No	Absent	Absent	Absent	Absent	Absent	Absent	Absent	Absent	Absent	Absent	Absent	Absent	Absent	Absent	Absent	Absent	Absent	Absent	Absent	Absent	Absent	Absent	Absent	Absent	Absent	Absent	Absent	Absent	Absent	Absent	Absent	Absent	Absent	Absent	Absent	Absent	Absent	Absent	Absent
hsa-miR-224-5p	MIMAT0000281	CAAGUCACUAGUGGUUCCGUU	47.6190476190476	Present	Present	Present	Present	Present	5	No	Detected	Detected	Detected	Detected	Detected	Detected	Detected	Detected	Detected	Detected	Detected	Detected	Detected	Detected	Detected	Detected	Detected	Detected	Detected	Detected	Detected	Detected	Detected	Detected	Detected	Detected	Detected	Detected	Detected	Detected	Detected	Detected	Detected	Detected	Detected	Detected	Detected	Detected	Detected
hsa-miR-2276-3p	MIMAT0011775	UCUGCAAGUGUCAGAGGCGAGG	59.0909090909091	Absent	Absent	Present	Present	Absent	2	No	Absent	Absent	Absent	Absent	Absent	Absent	Absent	Absent	Absent	Absent	Absent	Absent	Absent	Absent	Absent	Absent	Absent	Absent	Absent	Absent	Absent	Absent	Absent	Absent	Absent	Absent	Absent	Absent	Absent	Absent	Absent	Absent	Absent	Absent	Absent	Absent	Absent	Absent	Absent
hsa-miR-2276-5p	MIMAT0026921	GCCCUCUGUCACCUUGCAGACG	63.6363636363636	Absent	Absent	Present	Present	Absent	2	No	Absent	Absent	Absent	Absent	Absent	Absent	Absent	Absent	Absent	Absent	Absent	Absent	Absent	Absent	Absent	Absent	Absent	Absent	Absent	Absent	Absent	Absent	Absent	Absent	Absent	Absent	Absent	Absent	Absent	Absent	Absent	Absent	Absent	Absent	Absent	Absent	Absent	Absent	Absent
hsa-miR-2277-3p	MIMAT0011777	UGACAGCGCCCUGCCUGGCUC	71.4285714285714	Absent	Absent	Present	Absent	Absent	1	No	Absent	Absent	Absent	Absent	Absent	Absent	Absent	Absent	Absent	Absent	Absent	Absent	Absent	Absent	Absent	Absent	Absent	Absent	Absent	Absent	Absent	Absent	Absent	Absent	Absent	Absent	Absent	Absent	Absent	Absent	Absent	Absent	Absent	Absent	Absent	Absent	Absent	Absent	Absent
hsa-miR-2277-5p	MIMAT0017352	AGCGCGGGCUGAGCGCUGCCAGUC	75	Absent	Absent	Present	Absent	Absent	1	No	Absent	Absent	Absent	Absent	Absent	Absent	Absent	Absent	Absent	Absent	Absent	Absent	Absent	Absent	Absent	Absent	Absent	Absent	Absent	Absent	Absent	Absent	Absent	Absent	Absent	Absent	Absent	Absent	Absent	Absent	Absent	Absent	Absent	Absent	Absent	Absent	Absent	Absent	Absent
hsa-miR-2278	MIMAT0011778	GAGAGCAGUGUGUGUUGCCUGG	59.0909090909091	Absent	Absent	Present	Present	Absent	2	No	Absent	Absent	Absent	Absent	Absent	Absent	Absent	Absent	Absent	Absent	Absent	Absent	Absent	Absent	Absent	Absent	Absent	Absent	Absent	Absent	Absent	Absent	Absent	Absent	Absent	Absent	Absent	Absent	Absent	Absent	Absent	Absent	Absent	Absent	Absent	Absent	Absent	Absent	Absent
hsa-miR-2355-3p	MIMAT0017950	AUUGUCCUUGCUGUUUGGAGAU	40.9090909090909	Absent	Absent	Present	Present	Absent	2	No	Absent	Absent	Absent	Absent	Absent	Absent	Absent	Absent	Absent	Absent	Absent	Absent	Absent	Absent	Absent	Absent	Absent	Absent	Absent	Absent	Absent	Absent	Absent	Absent	Absent	Absent	Absent	Absent	Absent	Absent	Absent	Absent	Absent	Absent	Absent	Absent	Absent	Absent	Absent
hsa-miR-2355-5p	MIMAT0016895	AUCCCCAGAUACAAUGGACAA	42.8571428571429	Absent	Absent	Present	Present	Absent	2	No	Absent	Absent	Absent	Absent	Absent	Absent	Absent	Absent	Absent	Absent	Absent	Absent	Absent	Absent	Absent	Absent	Absent	Absent	Absent	Absent	Absent	Absent	Absent	Absent	Absent	Absent	Absent	Absent	Absent	Absent	Absent	Absent	Absent	Absent	Absent	Absent	Absent	Absent	Absent
hsa-miR-2392	MIMAT0019043	UAGGAUGGGGGUGAGAGGUG	60	Absent	Absent	Present	Present	Absent	2	No	Absent	Absent	Absent	Absent	Absent	Absent	Absent	Absent	Absent	Absent	Absent	Absent	Absent	Absent	Absent	Absent	Absent	Absent	Absent	Absent	Absent	Absent	Absent	Absent	Absent	Absent	Absent	Absent	Absent	Absent	Absent	Absent	Absent	Absent	Absent	Absent	Absent	Absent	Absent
hsa-miR-23a-3p	MIMAT0000078	AUCACAUUGCCAGGGAUUUCC	47.6190476190476	Present	Present	Present	Present	Present	5	No	Detected	Detected	Detected	Detected	Detected	Detected	Detected	Detected	Detected	Detected	Detected	Detected	Detected	Detected	Detected	Detected	Detected	Detected	Detected	Detected	Detected	Detected	Detected	Detected	Detected	Detected	Detected	Detected	Detected	Undetected	Detected	Detected	Detected	Detected	Detected	Undetected	Detected	Detected	Detected
hsa-miR-23a-5p	MIMAT0004496	GGGGUUCCUGGGGAUGGGAUUU	59.0909090909091	Present	Present	Present	Present	Present	5	No	Undetected	Undetected	Undetected	Undetected	Undetected	Undetected	Undetected	Undetected	Undetected	Undetected	Undetected	Undetected	Undetected	Undetected	Undetected	Undetected	Undetected	Undetected	Undetected	Undetected	Undetected	Undetected	Undetected	Undetected	Undetected	Undetected	Undetected	Undetected	Undetected	Undetected	Undetected	Undetected	Undetected	Undetected	Undetected	Undetected	Undetected	Undetected	Undetected
hsa-miR-23b-3p	MIMAT0000418	AUCACAUUGCCAGGGAUUACC	47.6190476190476	Present	Present	Present	Present	Present	5	No	Undetected	Undetected	Undetected	Undetected	Undetected	Undetected	Undetected	Undetected	Undetected	Detected	Undetected	Undetected	Undetected	Undetected	Undetected	Undetected	Undetected	Undetected	Undetected	Undetected	Undetected	Undetected	Undetected	Undetected	Undetected	Undetected	Undetected	Undetected	Undetected	Undetected	Undetected	Undetected	Undetected	Undetected	Undetected	Undetected	Undetected	Undetected	Undetected
hsa-miR-23b-5p	MIMAT0004587	UGGGUUCCUGGCAUGCUGAUUU	50	Present	Present	Present	Present	Present	5	No	Undetected	Undetected	Undetected	Undetected	Undetected	Undetected	Undetected	Detected	Undetected	Undetected	Undetected	Undetected	Undetected	Undetected	Undetected	Undetected	Undetected	Undetected	Undetected	Undetected	Undetected	Undetected	Undetected	Undetected	Undetected	Undetected	Undetected	Undetected	Undetected	Undetected	Undetected	Undetected	Undetected	Undetected	Detected	Detected	Undetected	Undetected	Undetected
hsa-miR-23c	MIMAT0018000	AUCACAUUGCCAGUGAUUACCC	45.4545454545455	Absent	Absent	Present	Present	Absent	2	No	Absent	Absent	Absent	Absent	Absent	Absent	Absent	Absent	Absent	Absent	Absent	Absent	Absent	Absent	Absent	Absent	Absent	Absent	Absent	Absent	Absent	Absent	Absent	Absent	Absent	Absent	Absent	Absent	Absent	Absent	Absent	Absent	Absent	Absent	Absent	Absent	Absent	Absent	Absent
hsa-miR-24-1-5p	MIMAT0000079	UGCCUACUGAGCUGAUAUCAGU	45.4545454545455	Present	Present	Present	Absent	Present	4	No	Undetected	Undetected	Undetected	Undetected	Undetected	Undetected	Undetected	Undetected	Undetected	Undetected	Undetected	Undetected	Undetected	Undetected	Undetected	Undetected	Undetected	Undetected	Undetected	Undetected	Undetected	Undetected	Undetected	Undetected	Undetected	Undetected	Undetected	Undetected	Undetected	Undetected	Undetected	Undetected	Undetected	Undetected	Undetected	Undetected	Undetected	Undetected	Undetected
hsa-miR-24-2-5p	MIMAT0004497	UGCCUACUGAGCUGAAACACAG	50	Present	Present	Present	Present	Present	5	No	Detected	Detected	Detected	Detected	Detected	Detected	Detected	Detected	Detected	Detected	Detected	Detected	Detected	Detected	Detected	Detected	Detected	Detected	Detected	Detected	Detected	Detected	Detected	Detected	Undetected	Detected	Detected	Undetected	Detected	Undetected	Detected	Detected	Detected	Undetected	Detected	Undetected	Detected	Undetected	Detected
hsa-miR-24-3p	MIMAT0000080	UGGCUCAGUUCAGCAGGAACAG	54.5454545454545	Present	Present	Present	Present	Present	5	Yes	Detected	Detected	Detected	Detected	Detected	Detected	Detected	Detected	Detected	Detected	Detected	Detected	Detected	Detected	Detected	Detected	Detected	Detected	Detected	Detected	Detected	Detected	Detected	Detected	Detected	Detected	Detected	Detected	Detected	Detected	Detected	Detected	Detected	Detected	Detected	Detected	Detected	Detected	Detected
hsa-miR-2467-3p	MIMAT0019953	AGCAGAGGCAGAGAGGCUCAGG	63.6363636363636	Absent	Absent	Present	Present	Absent	2	No	Absent	Absent	Absent	Absent	Absent	Absent	Absent	Absent	Absent	Absent	Absent	Absent	Absent	Absent	Absent	Absent	Absent	Absent	Absent	Absent	Absent	Absent	Absent	Absent	Absent	Absent	Absent	Absent	Absent	Absent	Absent	Absent	Absent	Absent	Absent	Absent	Absent	Absent	Absent
hsa-miR-2467-5p	MIMAT0019952	UGAGGCUCUGUUAGCCUUGGCUC	56.5217391304348	Absent	Absent	Present	Present	Absent	2	No	Absent	Absent	Absent	Absent	Absent	Absent	Absent	Absent	Absent	Absent	Absent	Absent	Absent	Absent	Absent	Absent	Absent	Absent	Absent	Absent	Absent	Absent	Absent	Absent	Absent	Absent	Absent	Absent	Absent	Absent	Absent	Absent	Absent	Absent	Absent	Absent	Absent	Absent	Absent
hsa-miR-25-3p	MIMAT0000081	CAUUGCACUUGUCUCGGUCUGA	50	Present	Present	Present	Present	Present	5	Yes	Detected	Detected	Detected	Detected	Detected	Detected	Detected	Detected	Detected	Detected	Detected	Detected	Detected	Detected	Detected	Detected	Detected	Detected	Detected	Detected	Detected	Detected	Detected	Detected	Detected	Detected	Detected	Detected	Detected	Detected	Detected	Detected	Detected	Detected	Detected	Detected	Detected	Detected	Detected
hsa-miR-25-5p	MIMAT0004498	AGGCGGAGACUUGGGCAAUUG	57.1428571428571	Present	Present	Present	Present	Present	5	No	Undetected	Undetected	Undetected	Undetected	Undetected	Detected	Undetected	Undetected	Undetected	Detected	Undetected	Undetected	Undetected	Undetected	Undetected	Undetected	Undetected	Undetected	Detected	Undetected	Undetected	Undetected	Undetected	Undetected	Undetected	Undetected	Undetected	Undetected	Undetected	Undetected	Undetected	Undetected	Undetected	Undetected	Undetected	Undetected	Undetected	Undetected	Undetected
hsa-miR-2681-3p	MIMAT0013516	UAUCAUGGAGUUGGUAAAGCAC	40.9090909090909	Absent	Absent	Present	Present	Absent	2	No	Absent	Absent	Absent	Absent	Absent	Absent	Absent	Absent	Absent	Absent	Absent	Absent	Absent	Absent	Absent	Absent	Absent	Absent	Absent	Absent	Absent	Absent	Absent	Absent	Absent	Absent	Absent	Absent	Absent	Absent	Absent	Absent	Absent	Absent	Absent	Absent	Absent	Absent	Absent
hsa-miR-2681-5p	MIMAT0013515	GUUUUACCACCUCCAGGAGACU	50	Absent	Absent	Absent	Present	Absent	1	No	Absent	Absent	Absent	Absent	Absent	Absent	Absent	Absent	Absent	Absent	Absent	Absent	Absent	Absent	Absent	Absent	Absent	Absent	Absent	Absent	Absent	Absent	Absent	Absent	Absent	Absent	Absent	Absent	Absent	Absent	Absent	Absent	Absent	Absent	Absent	Absent	Absent	Absent	Absent
hsa-miR-2682-3p	MIMAT0013518	CGCCUCUUCAGCGCUGUCUUCC	63.6363636363636	Absent	Absent	Present	Present	Absent	2	No	Absent	Absent	Absent	Absent	Absent	Absent	Absent	Absent	Absent	Absent	Absent	Absent	Absent	Absent	Absent	Absent	Absent	Absent	Absent	Absent	Absent	Absent	Absent	Absent	Absent	Absent	Absent	Absent	Absent	Absent	Absent	Absent	Absent	Absent	Absent	Absent	Absent	Absent	Absent
hsa-miR-2682-5p	MIMAT0013517	CAGGCAGUGACUGUUCAGACGUC	56.5217391304348	Absent	Absent	Absent	Present	Absent	1	No	Absent	Absent	Absent	Absent	Absent	Absent	Absent	Absent	Absent	Absent	Absent	Absent	Absent	Absent	Absent	Absent	Absent	Absent	Absent	Absent	Absent	Absent	Absent	Absent	Absent	Absent	Absent	Absent	Absent	Absent	Absent	Absent	Absent	Absent	Absent	Absent	Absent	Absent	Absent
hsa-miR-26a-1-3p	MIMAT0004499	CCUAUUCUUGGUUACUUGCACG	45.4545454545455	Present	Present	Present	Present	Present	5	No	Detected	Detected	Detected	Detected	Detected	Detected	Detected	Detected	Detected	Detected	Undetected	Detected	Detected	Detected	Detected	Detected	Undetected	Detected	Undetected	Detected	Undetected	Detected	Detected	Undetected	Undetected	Undetected	Undetected	Undetected	Undetected	Undetected	Undetected	Undetected	Undetected	Undetected	Undetected	Undetected	Undetected	Undetected	Undetected
hsa-miR-26a-2-3p	MIMAT0004681	CCUAUUCUUGAUUACUUGUUUC	31.8181818181818	Present	Present	Present	Present	Present	5	No	Undetected	Undetected	Undetected	Undetected	Undetected	Undetected	Undetected	Undetected	Undetected	Undetected	Undetected	Undetected	Undetected	Undetected	Undetected	Undetected	Undetected	Undetected	Undetected	Undetected	Undetected	Undetected	Undetected	Undetected	Undetected	Undetected	Undetected	Undetected	Undetected	Undetected	Undetected	Undetected	Undetected	Undetected	Undetected	Undetected	Undetected	Undetected	Undetected
hsa-miR-26a-5p	MIMAT0000082	UUCAAGUAAUCCAGGAUAGGCU	40.9090909090909	Present	Present	Present	Present	Present	5	No	Detected	Detected	Detected	Detected	Detected	Detected	Detected	Detected	Detected	Undetected	Detected	Detected	Detected	Detected	Detected	Detected	Detected	Detected	Detected	Detected	Detected	Detected	Detected	Detected	Detected	Detected	Detected	Detected	Detected	Detected	Detected	Detected	Detected	Detected	Detected	Detected	Detected	Detected	Detected
hsa-miR-26b-3p	MIMAT0004500	CCUGUUCUCCAUUACUUGGCUC	50	Present	Present	Present	Present	Present	5	No	Detected	Detected	Undetected	Detected	Detected	Detected	Detected	Detected	Undetected	Detected	Detected	Detected	Detected	Detected	Detected	Undetected	Detected	Detected	Detected	Detected	Undetected	Detected	Detected	Undetected	Undetected	Undetected	Undetected	Undetected	Undetected	Undetected	Undetected	Undetected	Undetected	Undetected	Undetected	Undetected	Undetected	Undetected	Undetected
hsa-miR-26b-5p	MIMAT0000083	UUCAAGUAAUUCAGGAUAGGU	33.3333333333333	Present	Present	Present	Present	Present	5	No	Detected	Detected	Detected	Detected	Detected	Detected	Detected	Detected	Detected	Detected	Detected	Detected	Detected	Detected	Detected	Detected	Detected	Detected	Detected	Detected	Detected	Detected	Detected	Detected	Detected	Detected	Detected	Detected	Detected	Detected	Detected	Undetected	Detected	Detected	Detected	Detected	Detected	Detected	Detected
hsa-miR-27a-3p	MIMAT0000084	UUCACAGUGGCUAAGUUCCGC	52.3809523809524	Present	Present	Present	Present	Present	5	No	Detected	Detected	Detected	Detected	Detected	Detected	Detected	Detected	Detected	Detected	Detected	Detected	Detected	Detected	Detected	Detected	Detected	Detected	Detected	Detected	Detected	Detected	Detected	Detected	Detected	Detected	Detected	Detected	Detected	Detected	Detected	Detected	Detected	Detected	Detected	Detected	Detected	Detected	Detected
hsa-miR-27a-5p	MIMAT0004501	AGGGCUUAGCUGCUUGUGAGCA	54.5454545454545	Present	Present	Present	Present	Present	5	No	Detected	Detected	Detected	Detected	Detected	Detected	Detected	Detected	Detected	Detected	Detected	Detected	Undetected	Undetected	Detected	Undetected	Detected	Detected	Detected	Detected	Undetected	Undetected	Detected	Undetected	Undetected	Undetected	Undetected	Undetected	Undetected	Undetected	Undetected	Undetected	Undetected	Undetected	Undetected	Undetected	Undetected	Undetected	Undetected
hsa-miR-27b-3p	MIMAT0000419	UUCACAGUGGCUAAGUUCUGC	47.6190476190476	Present	Present	Present	Present	Present	5	No	Detected	Detected	Detected	Detected	Detected	Detected	Detected	Detected	Detected	Detected	Detected	Detected	Detected	Detected	Detected	Detected	Detected	Detected	Detected	Detected	Detected	Detected	Detected	Detected	Detected	Detected	Undetected	Detected	Detected	Undetected	Detected	Detected	Detected	Detected	Detected	Detected	Detected	Detected	Detected
hsa-miR-27b-5p	MIMAT0004588	AGAGCUUAGCUGAUUGGUGAAC	45.4545454545455	Present	Present	Present	Present	Present	5	No	Detected	Detected	Detected	Detected	Detected	Detected	Detected	Detected	Detected	Detected	Undetected	Undetected	Detected	Detected	Detected	Detected	Undetected	Undetected	Detected	Undetected	Undetected	Detected	Detected	Undetected	Undetected	Undetected	Undetected	Undetected	Undetected	Undetected	Undetected	Undetected	Undetected	Undetected	Undetected	Undetected	Undetected	Undetected	Undetected
hsa-miR-28-3p	MIMAT0004502	CACUAGAUUGUGAGCUCCUGGA	50	Present	Present	Present	Absent	Present	4	No	Detected	Detected	Detected	Detected	Detected	Detected	Detected	Detected	Detected	Detected	Detected	Detected	Detected	Detected	Detected	Detected	Detected	Detected	Detected	Detected	Detected	Detected	Detected	Detected	Detected	Detected	Detected	Detected	Detected	Detected	Detected	Detected	Detected	Detected	Detected	Detected	Detected	Detected	Detected
hsa-miR-28-5p	MIMAT0000085	AAGGAGCUCACAGUCUAUUGAG	45.4545454545455	Present	Present	Present	Present	Present	5	No	Detected	Detected	Detected	Detected	Detected	Detected	Detected	Detected	Detected	Undetected	Detected	Detected	Detected	Detected	Detected	Detected	Detected	Detected	Detected	Detected	Detected	Detected	Detected	Detected	Detected	Detected	Detected	Detected	Detected	Detected	Undetected	Detected	Detected	Detected	Detected	Undetected	Detected	Detected	Detected
hsa-miR-2861	MIMAT0013802	GGGGCCUGGCGGUGGGCGG	89.4736842105263	Absent	Absent	Present	Present	Absent	2	No	Absent	Absent	Absent	Absent	Absent	Absent	Absent	Absent	Absent	Absent	Absent	Absent	Absent	Absent	Absent	Absent	Absent	Absent	Absent	Absent	Absent	Absent	Absent	Absent	Absent	Absent	Absent	Absent	Absent	Absent	Absent	Absent	Absent	Absent	Absent	Absent	Absent	Absent	Absent
hsa-miR-2909	MIMAT0013863	GUUAGGGCCAACAUCUCUUGG	52.3809523809524	Absent	Absent	Present	Present	Absent	2	No	Absent	Absent	Absent	Absent	Absent	Absent	Absent	Absent	Absent	Absent	Absent	Absent	Absent	Absent	Absent	Absent	Absent	Absent	Absent	Absent	Absent	Absent	Absent	Absent	Absent	Absent	Absent	Absent	Absent	Absent	Absent	Absent	Absent	Absent	Absent	Absent	Absent	Absent	Absent
hsa-miR-296-3p	MIMAT0004679	GAGGGUUGGGUGGAGGCUCUCC	68.1818181818182	Present	Present	Present	Present	Present	5	No	Undetected	Undetected	Undetected	Undetected	Undetected	Undetected	Undetected	Undetected	Undetected	Undetected	Undetected	Undetected	Undetected	Undetected	Undetected	Undetected	Undetected	Undetected	Undetected	Undetected	Undetected	Undetected	Undetected	Undetected	Undetected	Undetected	Undetected	Undetected	Undetected	Undetected	Undetected	Undetected	Undetected	Undetected	Undetected	Undetected	Undetected	Undetected	Undetected
hsa-miR-296-5p	MIMAT0000690	AGGGCCCCCCCUCAAUCCUGU	66.6666666666667	Present	Present	Present	Present	Present	5	No	Detected	Detected	Detected	Detected	Detected	Detected	Detected	Detected	Detected	Detected	Detected	Detected	Detected	Detected	Detected	Detected	Detected	Detected	Detected	Detected	Detected	Detected	Detected	Detected	Detected	Detected	Detected	Detected	Undetected	Detected	Detected	Undetected	Undetected	Detected	Detected	Detected	Detected	Detected	Detected
hsa-miR-297	MIMAT0004450	AUGUAUGUGUGCAUGUGCAUG	42.8571428571429	Absent	Absent	Absent	Present	Absent	1	No	Absent	Absent	Absent	Absent	Absent	Absent	Absent	Absent	Absent	Absent	Absent	Absent	Absent	Absent	Absent	Absent	Absent	Absent	Absent	Absent	Absent	Absent	Absent	Absent	Absent	Absent	Absent	Absent	Absent	Absent	Absent	Absent	Absent	Absent	Absent	Absent	Absent	Absent	Absent
hsa-miR-298	MIMAT0004901	AGCAGAAGCAGGGAGGUUCUCCCA	58.3333333333333	Present	Present	Present	Present	Present	5	No	Undetected	Undetected	Undetected	Undetected	Undetected	Undetected	Undetected	Undetected	Undetected	Undetected	Undetected	Undetected	Undetected	Undetected	Undetected	Undetected	Undetected	Undetected	Undetected	Undetected	Undetected	Undetected	Undetected	Undetected	Undetected	Undetected	Undetected	Undetected	Undetected	Undetected	Undetected	Undetected	Undetected	Undetected	Undetected	Undetected	Undetected	Undetected	Undetected
hsa-miR-299-3p	MIMAT0000687	UAUGUGGGAUGGUAAACCGCUU	45.4545454545455	Present	Present	Present	Present	Present	5	No	Undetected	Undetected	Undetected	Undetected	Undetected	Undetected	Undetected	Undetected	Undetected	Undetected	Undetected	Undetected	Undetected	Undetected	Undetected	Undetected	Undetected	Undetected	Undetected	Undetected	Undetected	Undetected	Undetected	Undetected	Undetected	Undetected	Undetected	Undetected	Detected	Undetected	Undetected	Undetected	Undetected	Undetected	Undetected	Undetected	Undetected	Undetected	Undetected
hsa-miR-299-5p	MIMAT0002890	UGGUUUACCGUCCCACAUACAU	45.4545454545455	Present	Present	Present	Present	Present	5	No	Detected	Undetected	Undetected	Undetected	Undetected	Undetected	Undetected	Undetected	Undetected	Undetected	Undetected	Undetected	Undetected	Undetected	Undetected	Undetected	Undetected	Undetected	Undetected	Undetected	Undetected	Undetected	Undetected	Undetected	Undetected	Undetected	Undetected	Undetected	Undetected	Undetected	Undetected	Undetected	Undetected	Undetected	Undetected	Undetected	Undetected	Undetected	Undetected
hsa-miR-29a-3p	MIMAT0000086	UAGCACCAUCUGAAAUCGGUUA	40.9090909090909	Present	Present	Present	Present	Present	5	No	Detected	Detected	Detected	Detected	Detected	Detected	Detected	Detected	Detected	Detected	Detected	Detected	Detected	Detected	Detected	Detected	Detected	Detected	Detected	Detected	Detected	Detected	Detected	Detected	Undetected	Detected	Detected	Detected	Detected	Detected	Detected	Detected	Detected	Undetected	Detected	Detected	Detected	Detected	Detected
hsa-miR-29a-5p	MIMAT0004503	ACUGAUUUCUUUUGGUGUUCAG	36.3636363636364	Present	Present	Present	Present	Present	5	No	Detected	Detected	Detected	Detected	Detected	Detected	Detected	Detected	Detected	Detected	Detected	Detected	Detected	Detected	Detected	Detected	Detected	Detected	Detected	Detected	Detected	Detected	Detected	Undetected	Undetected	Undetected	Undetected	Undetected	Undetected	Undetected	Undetected	Undetected	Undetected	Undetected	Undetected	Undetected	Undetected	Undetected	Undetected
hsa-miR-29b-1-5p	MIMAT0004514	GCUGGUUUCAUAUGGUGGUUUAGA	41.6666666666667	Present	Present	Present	Present	Absent	4	No	Detected	Undetected	Undetected	Undetected	Undetected	Undetected	Undetected	Undetected	Undetected	Undetected	Undetected	Undetected	Undetected	Undetected	Undetected	Undetected	Undetected	Undetected	Undetected	Undetected	Undetected	Undetected	Undetected	Undetected	Undetected	Undetected	Undetected	Undetected	Undetected	Undetected	Undetected	Undetected	Undetected	Undetected	Undetected	Undetected	Undetected	Undetected	Undetected
hsa-miR-29b-2-5p	MIMAT0004515	CUGGUUUCACAUGGUGGCUUAG	50	Present	Present	Present	Present	Present	5	No	Detected	Detected	Detected	Undetected	Undetected	Detected	Undetected	Undetected	Undetected	Detected	Undetected	Undetected	Detected	Detected	Undetected	Detected	Undetected	Undetected	Undetected	Undetected	Undetected	Undetected	Detected	Undetected	Undetected	Detected	Undetected	Undetected	Undetected	Undetected	Detected	Undetected	Undetected	Undetected	Undetected	Undetected	Undetected	Undetected	Undetected
hsa-miR-29b-3p	MIMAT0000100	UAGCACCAUUUGAAAUCAGUGUU	34.7826086956522	Present	Present	Present	Present	Present	5	Yes	Detected	Detected	Detected	Detected	Detected	Detected	Detected	Detected	Detected	Detected	Detected	Detected	Detected	Detected	Detected	Detected	Detected	Detected	Detected	Detected	Detected	Detected	Detected	Detected	Detected	Detected	Detected	Detected	Detected	Detected	Detected	Detected	Detected	Detected	Detected	Detected	Detected	Detected	Detected
hsa-miR-29c-3p	MIMAT0000681	UAGCACCAUUUGAAAUCGGUUA	36.3636363636364	Present	Present	Present	Present	Present	5	Yes	Detected	Detected	Detected	Detected	Detected	Detected	Detected	Detected	Detected	Detected	Detected	Detected	Detected	Detected	Detected	Detected	Detected	Detected	Detected	Detected	Detected	Detected	Detected	Detected	Detected	Detected	Detected	Detected	Detected	Detected	Detected	Detected	Detected	Detected	Detected	Detected	Detected	Detected	Detected
hsa-miR-29c-5p	MIMAT0004673	UGACCGAUUUCUCCUGGUGUUC	50	Present	Present	Present	Present	Present	5	No	Detected	Detected	Undetected	Detected	Detected	Detected	Detected	Detected	Undetected	Undetected	Undetected	Detected	Undetected	Undetected	Undetected	Undetected	Undetected	Undetected	Detected	Undetected	Undetected	Undetected	Undetected	Detected	Detected	Detected	Detected	Detected	Detected	Detected	Detected	Detected	Detected	Detected	Detected	Detected	Detected	Detected	Detected
hsa-miR-300	MIMAT0004903	UAUACAAGGGCAGACUCUCUCU	45.4545454545455	Absent	Absent	Present	Present	Present	3	No	Absent	Absent	Absent	Absent	Absent	Absent	Absent	Absent	Absent	Absent	Absent	Absent	Absent	Absent	Absent	Absent	Absent	Absent	Absent	Absent	Absent	Absent	Absent	Absent	Absent	Absent	Absent	Absent	Absent	Absent	Absent	Absent	Absent	Absent	Absent	Absent	Absent	Absent	Absent
hsa-miR-301a-3p	MIMAT0000688	CAGUGCAAUAGUAUUGUCAAAGC	39.1304347826087	Present	Present	Present	Present	Present	5	No	Detected	Detected	Detected	Detected	Detected	Detected	Detected	Detected	Detected	Undetected	Detected	Detected	Detected	Detected	Detected	Detected	Detected	Detected	Detected	Detected	Detected	Detected	Detected	Detected	Detected	Detected	Detected	Detected	Detected	Detected	Detected	Detected	Detected	Detected	Detected	Detected	Detected	Detected	Detected
hsa-miR-301a-5p	MIMAT0022696	GCUCUGACUUUAUUGCACUACU	40.9090909090909	Absent	Absent	Present	Present	Absent	2	No	Absent	Absent	Absent	Absent	Absent	Absent	Absent	Absent	Absent	Absent	Absent	Absent	Absent	Absent	Absent	Absent	Absent	Absent	Absent	Absent	Absent	Absent	Absent	Absent	Absent	Absent	Absent	Absent	Absent	Absent	Absent	Absent	Absent	Absent	Absent	Absent	Absent	Absent	Absent
hsa-miR-301b	NA	NA	0	Absent	Absent	Absent	Present	Present	2	No	Absent	Absent	Absent	Absent	Absent	Absent	Absent	Absent	Absent	Absent	Absent	Absent	Absent	Absent	Absent	Absent	Absent	Absent	Absent	Absent	Absent	Absent	Absent	Absent	Absent	Absent	Absent	Absent	Absent	Absent	Absent	Absent	Absent	Absent	Absent	Absent	Absent	Absent	Absent
hsa-miR-301b-3p	MIMAT0004958	CAGUGCAAUGAUAUUGUCAAAGC	39.1304347826087	Present	Present	Present	Absent	Absent	3	No	Detected	Detected	Detected	Detected	Detected	Detected	Detected	Detected	Detected	Detected	Detected	Detected	Detected	Detected	Detected	Detected	Detected	Detected	Detected	Detected	Detected	Detected	Detected	Detected	Undetected	Detected	Detected	Detected	Detected	Undetected	Undetected	Detected	Detected	Detected	Detected	Undetected	Undetected	Undetected	Detected
hsa-miR-301b-5p	MIMAT0032026	GCUCUGACGAGGUUGCACUACU	54.5454545454545	Absent	Absent	Present	Absent	Absent	1	No	Absent	Absent	Absent	Absent	Absent	Absent	Absent	Absent	Absent	Absent	Absent	Absent	Absent	Absent	Absent	Absent	Absent	Absent	Absent	Absent	Absent	Absent	Absent	Absent	Absent	Absent	Absent	Absent	Absent	Absent	Absent	Absent	Absent	Absent	Absent	Absent	Absent	Absent	Absent
hsa-miR-302a-3p	MIMAT0000684	UAAGUGCUUCCAUGUUUUGGUGA	39.1304347826087	Present	Present	Absent	Present	Present	4	No	Undetected	Undetected	Undetected	Undetected	Undetected	Undetected	Undetected	Undetected	Undetected	Undetected	Undetected	Undetected	Undetected	Undetected	Undetected	Undetected	Undetected	Undetected	Undetected	Undetected	Undetected	Undetected	Undetected	Undetected	Undetected	Undetected	Undetected	Undetected	Undetected	Undetected	Undetected	Undetected	Undetected	Undetected	Undetected	Undetected	Undetected	Undetected	Undetected
hsa-miR-302a-5p	MIMAT0000683	ACUUAAACGUGGAUGUACUUGCU	39.1304347826087	Present	Present	Present	Present	Absent	4	No	Undetected	Undetected	Undetected	Undetected	Undetected	Undetected	Undetected	Undetected	Undetected	Undetected	Undetected	Undetected	Undetected	Undetected	Undetected	Undetected	Undetected	Undetected	Undetected	Undetected	Undetected	Undetected	Undetected	Undetected	Undetected	Undetected	Undetected	Undetected	Undetected	Undetected	Undetected	Undetected	Undetected	Undetected	Undetected	Undetected	Undetected	Undetected	Undetected
hsa-miR-302b-3p	MIMAT0000715	UAAGUGCUUCCAUGUUUUAGUAG	34.7826086956522	Present	Present	Absent	Present	Present	4	No	Undetected	Undetected	Undetected	Undetected	Undetected	Undetected	Undetected	Undetected	Undetected	Undetected	Undetected	Undetected	Undetected	Undetected	Undetected	Undetected	Undetected	Undetected	Undetected	Undetected	Undetected	Undetected	Undetected	Undetected	Undetected	Undetected	Undetected	Undetected	Undetected	Undetected	Undetected	Undetected	Undetected	Undetected	Undetected	Detected	Undetected	Undetected	Undetected
hsa-miR-302b-5p	MIMAT0000714	ACUUUAACAUGGAAGUGCUUUC	36.3636363636364	Present	Present	Absent	Present	Present	4	No	Undetected	Undetected	Undetected	Undetected	Undetected	Undetected	Undetected	Undetected	Undetected	Undetected	Undetected	Undetected	Undetected	Undetected	Undetected	Undetected	Undetected	Undetected	Undetected	Undetected	Undetected	Undetected	Undetected	Undetected	Undetected	Undetected	Undetected	Undetected	Undetected	Undetected	Undetected	Undetected	Undetected	Undetected	Undetected	Undetected	Undetected	Undetected	Undetected
hsa-miR-302c-3p	MIMAT0000717	UAAGUGCUUCCAUGUUUCAGUGG	43.4782608695652	Present	Present	Absent	Present	Present	4	No	Undetected	Undetected	Undetected	Undetected	Undetected	Undetected	Undetected	Undetected	Undetected	Undetected	Undetected	Undetected	Undetected	Undetected	Undetected	Undetected	Undetected	Undetected	Undetected	Undetected	Undetected	Undetected	Undetected	Undetected	Undetected	Undetected	Undetected	Undetected	Undetected	Undetected	Undetected	Undetected	Undetected	Undetected	Undetected	Undetected	Undetected	Undetected	Undetected
hsa-miR-302c-5p	MIMAT0000716	UUUAACAUGGGGGUACCUGCUG	50	Present	Present	Absent	Present	Present	4	No	Undetected	Undetected	Undetected	Undetected	Undetected	Undetected	Undetected	Undetected	Undetected	Undetected	Undetected	Undetected	Undetected	Undetected	Undetected	Undetected	Undetected	Undetected	Undetected	Undetected	Undetected	Undetected	Undetected	Undetected	Undetected	Undetected	Undetected	Undetected	Undetected	Undetected	Undetected	Undetected	Undetected	Undetected	Undetected	Undetected	Undetected	Undetected	Undetected
hsa-miR-302d-3p	MIMAT0000718	UAAGUGCUUCCAUGUUUGAGUGU	39.1304347826087	Present	Present	Present	Present	Present	5	No	Undetected	Undetected	Undetected	Undetected	Undetected	Undetected	Undetected	Undetected	Undetected	Undetected	Undetected	Undetected	Undetected	Undetected	Undetected	Undetected	Undetected	Undetected	Undetected	Undetected	Undetected	Undetected	Undetected	Undetected	Undetected	Undetected	Undetected	Undetected	Undetected	Undetected	Undetected	Undetected	Undetected	Undetected	Undetected	Undetected	Undetected	Undetected	Undetected
hsa-miR-302d-5p	MIMAT0004685	ACUUUAACAUGGAGGCACUUGC	45.4545454545455	Present	Present	Present	Present	Present	5	No	Undetected	Undetected	Undetected	Undetected	Undetected	Undetected	Undetected	Undetected	Undetected	Undetected	Undetected	Undetected	Undetected	Undetected	Undetected	Undetected	Undetected	Undetected	Undetected	Undetected	Undetected	Undetected	Undetected	Undetected	Undetected	Undetected	Undetected	Undetected	Undetected	Undetected	Undetected	Undetected	Undetected	Undetected	Undetected	Undetected	Undetected	Undetected	Undetected
hsa-miR-302e	MIMAT0005931	UAAGUGCUUCCAUGCUU	41.1764705882353	Absent	Absent	Present	Present	Present	3	No	Absent	Absent	Absent	Absent	Absent	Absent	Absent	Absent	Absent	Absent	Absent	Absent	Absent	Absent	Absent	Absent	Absent	Absent	Absent	Absent	Absent	Absent	Absent	Absent	Absent	Absent	Absent	Absent	Absent	Absent	Absent	Absent	Absent	Absent	Absent	Absent	Absent	Absent	Absent
hsa-miR-302f	MIMAT0005932	UAAUUGCUUCCAUGUUU	29.4117647058824	Absent	Absent	Present	Present	Present	3	No	Absent	Absent	Absent	Absent	Absent	Absent	Absent	Absent	Absent	Absent	Absent	Absent	Absent	Absent	Absent	Absent	Absent	Absent	Absent	Absent	Absent	Absent	Absent	Absent	Absent	Absent	Absent	Absent	Absent	Absent	Absent	Absent	Absent	Absent	Absent	Absent	Absent	Absent	Absent
hsa-miR-3064-3p	MIMAT0019865	UUGCCACACUGCAACACCUUACA	47.8260869565217	Absent	Absent	Present	Present	Absent	2	No	Absent	Absent	Absent	Absent	Absent	Absent	Absent	Absent	Absent	Absent	Absent	Absent	Absent	Absent	Absent	Absent	Absent	Absent	Absent	Absent	Absent	Absent	Absent	Absent	Absent	Absent	Absent	Absent	Absent	Absent	Absent	Absent	Absent	Absent	Absent	Absent	Absent	Absent	Absent
hsa-miR-3064-5p	MIMAT0019864	UCUGGCUGUUGUGGUGUGCAA	52.3809523809524	Absent	Absent	Present	Present	Absent	2	No	Absent	Absent	Absent	Absent	Absent	Absent	Absent	Absent	Absent	Absent	Absent	Absent	Absent	Absent	Absent	Absent	Absent	Absent	Absent	Absent	Absent	Absent	Absent	Absent	Absent	Absent	Absent	Absent	Absent	Absent	Absent	Absent	Absent	Absent	Absent	Absent	Absent	Absent	Absent
hsa-miR-30a-3p	MIMAT0000088	CUUUCAGUCGGAUGUUUGCAGC	50	Present	Present	Present	Present	Present	5	No	Detected	Detected	Detected	Detected	Detected	Detected	Detected	Detected	Detected	Detected	Detected	Detected	Detected	Detected	Detected	Detected	Detected	Detected	Detected	Detected	Detected	Detected	Detected	Undetected	Undetected	Undetected	Undetected	Undetected	Undetected	Undetected	Undetected	Undetected	Undetected	Undetected	Undetected	Undetected	Undetected	Undetected	Undetected
hsa-miR-30a-5p	MIMAT0000087	UGUAAACAUCCUCGACUGGAAG	45.4545454545455	Present	Present	Present	Present	Present	5	No	Detected	Detected	Detected	Detected	Detected	Detected	Detected	Detected	Detected	Detected	Detected	Detected	Detected	Detected	Detected	Detected	Detected	Detected	Detected	Detected	Detected	Detected	Detected	Undetected	Undetected	Undetected	Undetected	Undetected	Undetected	Undetected	Undetected	Undetected	Undetected	Undetected	Undetected	Undetected	Undetected	Undetected	Undetected
hsa-miR-30b-3p	MIMAT0004589	CUGGGAGGUGGAUGUUUACUUC	50	Present	Present	Present	Present	Present	5	No	Undetected	Undetected	Undetected	Undetected	Undetected	Undetected	Undetected	Undetected	Undetected	Undetected	Undetected	Undetected	Undetected	Undetected	Undetected	Undetected	Undetected	Undetected	Undetected	Undetected	Undetected	Undetected	Undetected	Undetected	Undetected	Undetected	Undetected	Undetected	Undetected	Undetected	Undetected	Undetected	Undetected	Undetected	Undetected	Undetected	Undetected	Undetected	Undetected
hsa-miR-30b-5p	MIMAT0000420	UGUAAACAUCCUACACUCAGCU	40.9090909090909	Present	Present	Present	Present	Present	5	Yes	Detected	Detected	Detected	Detected	Detected	Detected	Detected	Detected	Detected	Detected	Detected	Detected	Detected	Detected	Detected	Detected	Detected	Detected	Detected	Detected	Detected	Detected	Detected	Detected	Detected	Detected	Detected	Detected	Detected	Detected	Detected	Detected	Detected	Detected	Detected	Detected	Detected	Detected	Detected
hsa-miR-30c-1-3p	MIMAT0004674	CUGGGAGAGGGUUGUUUACUCC	54.5454545454545	Present	Present	Present	Present	Present	5	No	Undetected	Undetected	Undetected	Undetected	Undetected	Undetected	Undetected	Undetected	Undetected	Undetected	Undetected	Undetected	Undetected	Undetected	Undetected	Undetected	Undetected	Undetected	Undetected	Undetected	Undetected	Undetected	Undetected	Detected	Detected	Undetected	Undetected	Undetected	Detected	Undetected	Undetected	Detected	Undetected	Undetected	Detected	Detected	Detected	Undetected	Detected
hsa-miR-30c-2-3p	MIMAT0004550	CUGGGAGAAGGCUGUUUACUCU	50	Present	Present	Present	Present	Present	5	No	Undetected	Undetected	Undetected	Undetected	Undetected	Undetected	Undetected	Undetected	Undetected	Undetected	Undetected	Undetected	Undetected	Undetected	Undetected	Undetected	Undetected	Undetected	Undetected	Undetected	Undetected	Undetected	Undetected	Undetected	Undetected	Undetected	Undetected	Undetected	Undetected	Undetected	Undetected	Undetected	Undetected	Undetected	Undetected	Undetected	Undetected	Undetected	Undetected
hsa-miR-30c-5p	MIMAT0000244	UGUAAACAUCCUACACUCUCAGC	43.4782608695652	Present	Present	Present	Present	Present	5	No	Detected	Detected	Detected	Detected	Detected	Detected	Detected	Detected	Detected	Detected	Detected	Detected	Detected	Detected	Detected	Detected	Detected	Detected	Detected	Detected	Detected	Detected	Detected	Detected	Detected	Detected	Detected	Detected	Detected	Detected	Detected	Detected	Detected	Detected	Detected	Undetected	Detected	Detected	Detected
hsa-miR-30d-3p	MIMAT0004551	CUUUCAGUCAGAUGUUUGCUGC	45.4545454545455	Present	Present	Present	Present	Present	5	No	Detected	Detected	Detected	Detected	Detected	Detected	Detected	Detected	Detected	Detected	Detected	Detected	Detected	Detected	Detected	Detected	Detected	Detected	Detected	Detected	Detected	Detected	Detected	Undetected	Undetected	Undetected	Undetected	Undetected	Undetected	Undetected	Undetected	Undetected	Undetected	Undetected	Undetected	Undetected	Undetected	Undetected	Undetected
hsa-miR-30d-5p	MIMAT0000245	UGUAAACAUCCCCGACUGGAAG	50	Present	Present	Present	Present	Present	5	No	Detected	Detected	Detected	Detected	Detected	Detected	Detected	Detected	Detected	Detected	Detected	Detected	Detected	Detected	Detected	Detected	Detected	Detected	Detected	Detected	Detected	Detected	Detected	Detected	Detected	Detected	Detected	Detected	Detected	Undetected	Detected	Detected	Detected	Undetected	Detected	Undetected	Undetected	Undetected	Detected
hsa-miR-30e-3p	MIMAT0000693	CUUUCAGUCGGAUGUUUACAGC	45.4545454545455	Present	Present	Present	Present	Present	5	No	Detected	Detected	Detected	Detected	Detected	Detected	Detected	Detected	Detected	Detected	Detected	Detected	Detected	Detected	Detected	Detected	Detected	Detected	Detected	Detected	Detected	Detected	Detected	Detected	Detected	Detected	Undetected	Detected	Detected	Detected	Undetected	Detected	Detected	Undetected	Detected	Undetected	Undetected	Undetected	Detected
hsa-miR-30e-5p	MIMAT0000692	UGUAAACAUCCUUGACUGGAAG	40.9090909090909	Absent	Present	Present	Present	Present	4	No	Absent	Absent	Absent	Absent	Absent	Absent	Absent	Absent	Absent	Absent	Absent	Absent	Absent	Absent	Absent	Absent	Absent	Absent	Absent	Absent	Absent	Absent	Absent	Detected	Undetected	Detected	Undetected	Detected	Detected	Undetected	Undetected	Detected	Detected	Undetected	Detected	Undetected	Undetected	Undetected	Detected
hsa-miR-31-3p	MIMAT0004504	UGCUAUGCCAACAUAUUGCCAU	40.9090909090909	Present	Present	Present	Absent	Present	4	No	Detected	Undetected	Detected	Detected	Undetected	Undetected	Undetected	Undetected	Undetected	Undetected	Detected	Undetected	Undetected	Undetected	Undetected	Detected	Undetected	Detected	Undetected	Undetected	Undetected	Detected	Detected	Undetected	Undetected	Undetected	Undetected	Undetected	Undetected	Undetected	Undetected	Undetected	Undetected	Undetected	Undetected	Undetected	Undetected	Undetected	Undetected
hsa-miR-31-5p	MIMAT0000089	AGGCAAGAUGCUGGCAUAGCU	52.3809523809524	Present	Present	Present	Present	Present	5	No	Detected	Detected	Detected	Detected	Detected	Detected	Detected	Detected	Detected	Detected	Detected	Detected	Detected	Detected	Detected	Detected	Detected	Detected	Detected	Detected	Detected	Detected	Detected	Undetected	Detected	Detected	Undetected	Undetected	Undetected	Detected	Undetected	Undetected	Undetected	Undetected	Undetected	Undetected	Detected	Detected	Undetected
hsa-miR-3115	MIMAT0014977	AUAUGGGUUUACUAGUUGGU	35	Absent	Absent	Present	Present	Absent	2	No	Absent	Absent	Absent	Absent	Absent	Absent	Absent	Absent	Absent	Absent	Absent	Absent	Absent	Absent	Absent	Absent	Absent	Absent	Absent	Absent	Absent	Absent	Absent	Absent	Absent	Absent	Absent	Absent	Absent	Absent	Absent	Absent	Absent	Absent	Absent	Absent	Absent	Absent	Absent
hsa-miR-3116	MIMAT0014978	UGCCUGGAACAUAGUAGGGACU	50	Absent	Absent	Absent	Present	Absent	1	No	Absent	Absent	Absent	Absent	Absent	Absent	Absent	Absent	Absent	Absent	Absent	Absent	Absent	Absent	Absent	Absent	Absent	Absent	Absent	Absent	Absent	Absent	Absent	Absent	Absent	Absent	Absent	Absent	Absent	Absent	Absent	Absent	Absent	Absent	Absent	Absent	Absent	Absent	Absent
hsa-miR-3117-3p	MIMAT0014979	AUAGGACUCAUAUAGUGCCAG	42.8571428571429	Absent	Absent	Present	Absent	Absent	1	No	Absent	Absent	Absent	Absent	Absent	Absent	Absent	Absent	Absent	Absent	Absent	Absent	Absent	Absent	Absent	Absent	Absent	Absent	Absent	Absent	Absent	Absent	Absent	Absent	Absent	Absent	Absent	Absent	Absent	Absent	Absent	Absent	Absent	Absent	Absent	Absent	Absent	Absent	Absent
hsa-miR-3117-5p	MIMAT0019197	AGACACUAUACGAGUCAUAU	35	Absent	Absent	Present	Present	Absent	2	No	Absent	Absent	Absent	Absent	Absent	Absent	Absent	Absent	Absent	Absent	Absent	Absent	Absent	Absent	Absent	Absent	Absent	Absent	Absent	Absent	Absent	Absent	Absent	Absent	Absent	Absent	Absent	Absent	Absent	Absent	Absent	Absent	Absent	Absent	Absent	Absent	Absent	Absent	Absent
hsa-miR-3118	MIMAT0014980	UGUGACUGCAUUAUGAAAAUUCU	30.4347826086957	Absent	Absent	Present	Present	Absent	2	No	Absent	Absent	Absent	Absent	Absent	Absent	Absent	Absent	Absent	Absent	Absent	Absent	Absent	Absent	Absent	Absent	Absent	Absent	Absent	Absent	Absent	Absent	Absent	Absent	Absent	Absent	Absent	Absent	Absent	Absent	Absent	Absent	Absent	Absent	Absent	Absent	Absent	Absent	Absent
hsa-miR-3119	MIMAT0014981	UGGCUUUUAACUUUGAUGGC	40	Absent	Absent	Absent	Present	Absent	1	No	Absent	Absent	Absent	Absent	Absent	Absent	Absent	Absent	Absent	Absent	Absent	Absent	Absent	Absent	Absent	Absent	Absent	Absent	Absent	Absent	Absent	Absent	Absent	Absent	Absent	Absent	Absent	Absent	Absent	Absent	Absent	Absent	Absent	Absent	Absent	Absent	Absent	Absent	Absent
hsa-miR-3120-3p	MIMAT0014982	CACAGCAAGUGUAGACAGGCA	52.3809523809524	Absent	Absent	Present	Absent	Absent	1	No	Absent	Absent	Absent	Absent	Absent	Absent	Absent	Absent	Absent	Absent	Absent	Absent	Absent	Absent	Absent	Absent	Absent	Absent	Absent	Absent	Absent	Absent	Absent	Absent	Absent	Absent	Absent	Absent	Absent	Absent	Absent	Absent	Absent	Absent	Absent	Absent	Absent	Absent	Absent
hsa-miR-3121-5p	MIMAT0019199	UCCUUUGCCUAUUCUAUUUAAG	31.8181818181818	Absent	Absent	Absent	Present	Absent	1	No	Absent	Absent	Absent	Absent	Absent	Absent	Absent	Absent	Absent	Absent	Absent	Absent	Absent	Absent	Absent	Absent	Absent	Absent	Absent	Absent	Absent	Absent	Absent	Absent	Absent	Absent	Absent	Absent	Absent	Absent	Absent	Absent	Absent	Absent	Absent	Absent	Absent	Absent	Absent
hsa-miR-3122	MIMAT0014984	GUUGGGACAAGAGGACGGUCUU	54.5454545454545	Absent	Absent	Present	Present	Absent	2	No	Absent	Absent	Absent	Absent	Absent	Absent	Absent	Absent	Absent	Absent	Absent	Absent	Absent	Absent	Absent	Absent	Absent	Absent	Absent	Absent	Absent	Absent	Absent	Absent	Absent	Absent	Absent	Absent	Absent	Absent	Absent	Absent	Absent	Absent	Absent	Absent	Absent	Absent	Absent
hsa-miR-3123	MIMAT0014985	CAGAGAAUUGUUUAAUC	29.4117647058824	Absent	Absent	Present	Present	Absent	2	No	Absent	Absent	Absent	Absent	Absent	Absent	Absent	Absent	Absent	Absent	Absent	Absent	Absent	Absent	Absent	Absent	Absent	Absent	Absent	Absent	Absent	Absent	Absent	Absent	Absent	Absent	Absent	Absent	Absent	Absent	Absent	Absent	Absent	Absent	Absent	Absent	Absent	Absent	Absent
hsa-miR-3124-3p	MIMAT0019200	ACUUUCCUCACUCCCGUGAAGU	50	Absent	Absent	Present	Present	Absent	2	No	Absent	Absent	Absent	Absent	Absent	Absent	Absent	Absent	Absent	Absent	Absent	Absent	Absent	Absent	Absent	Absent	Absent	Absent	Absent	Absent	Absent	Absent	Absent	Absent	Absent	Absent	Absent	Absent	Absent	Absent	Absent	Absent	Absent	Absent	Absent	Absent	Absent	Absent	Absent
hsa-miR-3124-5p	MIMAT0014986	UUCGCGGGCGAAGGCAAAGUC	61.9047619047619	Absent	Absent	Present	Present	Absent	2	No	Absent	Absent	Absent	Absent	Absent	Absent	Absent	Absent	Absent	Absent	Absent	Absent	Absent	Absent	Absent	Absent	Absent	Absent	Absent	Absent	Absent	Absent	Absent	Absent	Absent	Absent	Absent	Absent	Absent	Absent	Absent	Absent	Absent	Absent	Absent	Absent	Absent	Absent	Absent
hsa-miR-3125	MIMAT0014988	UAGAGGAAGCUGUGGAGAGA	50	Absent	Absent	Present	Present	Absent	2	No	Absent	Absent	Absent	Absent	Absent	Absent	Absent	Absent	Absent	Absent	Absent	Absent	Absent	Absent	Absent	Absent	Absent	Absent	Absent	Absent	Absent	Absent	Absent	Absent	Absent	Absent	Absent	Absent	Absent	Absent	Absent	Absent	Absent	Absent	Absent	Absent	Absent	Absent	Absent
hsa-miR-3126-3p	MIMAT0015377	CAUCUGGCAUCCGUCACACAGA	54.5454545454545	Absent	Absent	Present	Present	Absent	2	No	Absent	Absent	Absent	Absent	Absent	Absent	Absent	Absent	Absent	Absent	Absent	Absent	Absent	Absent	Absent	Absent	Absent	Absent	Absent	Absent	Absent	Absent	Absent	Absent	Absent	Absent	Absent	Absent	Absent	Absent	Absent	Absent	Absent	Absent	Absent	Absent	Absent	Absent	Absent
hsa-miR-3126-5p	MIMAT0014989	UGAGGGACAGAUGCCAGAAGCA	54.5454545454545	Absent	Absent	Absent	Present	Absent	1	No	Absent	Absent	Absent	Absent	Absent	Absent	Absent	Absent	Absent	Absent	Absent	Absent	Absent	Absent	Absent	Absent	Absent	Absent	Absent	Absent	Absent	Absent	Absent	Absent	Absent	Absent	Absent	Absent	Absent	Absent	Absent	Absent	Absent	Absent	Absent	Absent	Absent	Absent	Absent
hsa-miR-3127-3p	MIMAT0019201	UCCCCUUCUGCAGGCCUGCUGG	68.1818181818182	Absent	Absent	Present	Present	Absent	2	No	Absent	Absent	Absent	Absent	Absent	Absent	Absent	Absent	Absent	Absent	Absent	Absent	Absent	Absent	Absent	Absent	Absent	Absent	Absent	Absent	Absent	Absent	Absent	Absent	Absent	Absent	Absent	Absent	Absent	Absent	Absent	Absent	Absent	Absent	Absent	Absent	Absent	Absent	Absent
hsa-miR-3127-5p	MIMAT0014990	AUCAGGGCUUGUGGAAUGGGAAG	52.1739130434783	Absent	Absent	Present	Present	Absent	2	No	Absent	Absent	Absent	Absent	Absent	Absent	Absent	Absent	Absent	Absent	Absent	Absent	Absent	Absent	Absent	Absent	Absent	Absent	Absent	Absent	Absent	Absent	Absent	Absent	Absent	Absent	Absent	Absent	Absent	Absent	Absent	Absent	Absent	Absent	Absent	Absent	Absent	Absent	Absent
hsa-miR-3128	MIMAT0014991	UCUGGCAAGUAAAAAACUCUCAU	34.7826086956522	Absent	Absent	Absent	Present	Absent	1	No	Absent	Absent	Absent	Absent	Absent	Absent	Absent	Absent	Absent	Absent	Absent	Absent	Absent	Absent	Absent	Absent	Absent	Absent	Absent	Absent	Absent	Absent	Absent	Absent	Absent	Absent	Absent	Absent	Absent	Absent	Absent	Absent	Absent	Absent	Absent	Absent	Absent	Absent	Absent
hsa-miR-3129-3p	MIMAT0019202	AAACUAAUCUCUACACUGCUGC	40.9090909090909	Absent	Absent	Present	Present	Absent	2	No	Absent	Absent	Absent	Absent	Absent	Absent	Absent	Absent	Absent	Absent	Absent	Absent	Absent	Absent	Absent	Absent	Absent	Absent	Absent	Absent	Absent	Absent	Absent	Absent	Absent	Absent	Absent	Absent	Absent	Absent	Absent	Absent	Absent	Absent	Absent	Absent	Absent	Absent	Absent
hsa-miR-3129-5p	MIMAT0014992	GCAGUAGUGUAGAGAUUGGUUU	40.9090909090909	Absent	Absent	Present	Absent	Absent	1	No	Absent	Absent	Absent	Absent	Absent	Absent	Absent	Absent	Absent	Absent	Absent	Absent	Absent	Absent	Absent	Absent	Absent	Absent	Absent	Absent	Absent	Absent	Absent	Absent	Absent	Absent	Absent	Absent	Absent	Absent	Absent	Absent	Absent	Absent	Absent	Absent	Absent	Absent	Absent
hsa-miR-3130-3p	MIMAT0014994	GCUGCACCGGAGACUGGGUAA	61.9047619047619	Absent	Absent	Present	Present	Absent	2	No	Absent	Absent	Absent	Absent	Absent	Absent	Absent	Absent	Absent	Absent	Absent	Absent	Absent	Absent	Absent	Absent	Absent	Absent	Absent	Absent	Absent	Absent	Absent	Absent	Absent	Absent	Absent	Absent	Absent	Absent	Absent	Absent	Absent	Absent	Absent	Absent	Absent	Absent	Absent
hsa-miR-3130-5p	MIMAT0014995	UACCCAGUCUCCGGUGCAGCC	66.6666666666667	Absent	Absent	Present	Absent	Absent	1	No	Absent	Absent	Absent	Absent	Absent	Absent	Absent	Absent	Absent	Absent	Absent	Absent	Absent	Absent	Absent	Absent	Absent	Absent	Absent	Absent	Absent	Absent	Absent	Absent	Absent	Absent	Absent	Absent	Absent	Absent	Absent	Absent	Absent	Absent	Absent	Absent	Absent	Absent	Absent
hsa-miR-3131	MIMAT0014996	UCGAGGACUGGUGGAAGGGCCUU	60.8695652173913	Absent	Absent	Present	Present	Absent	2	No	Absent	Absent	Absent	Absent	Absent	Absent	Absent	Absent	Absent	Absent	Absent	Absent	Absent	Absent	Absent	Absent	Absent	Absent	Absent	Absent	Absent	Absent	Absent	Absent	Absent	Absent	Absent	Absent	Absent	Absent	Absent	Absent	Absent	Absent	Absent	Absent	Absent	Absent	Absent
hsa-miR-3132	MIMAT0014997	UGGGUAGAGAAGGAGCUCAGAGGA	54.1666666666667	Absent	Absent	Present	Present	Absent	2	No	Absent	Absent	Absent	Absent	Absent	Absent	Absent	Absent	Absent	Absent	Absent	Absent	Absent	Absent	Absent	Absent	Absent	Absent	Absent	Absent	Absent	Absent	Absent	Absent	Absent	Absent	Absent	Absent	Absent	Absent	Absent	Absent	Absent	Absent	Absent	Absent	Absent	Absent	Absent
hsa-miR-3133	MIMAT0014998	UAAAGAACUCUUAAAACCCAAU	27.2727272727273	Absent	Absent	Present	Present	Absent	2	No	Absent	Absent	Absent	Absent	Absent	Absent	Absent	Absent	Absent	Absent	Absent	Absent	Absent	Absent	Absent	Absent	Absent	Absent	Absent	Absent	Absent	Absent	Absent	Absent	Absent	Absent	Absent	Absent	Absent	Absent	Absent	Absent	Absent	Absent	Absent	Absent	Absent	Absent	Absent
hsa-miR-3134	MIMAT0015000	UGAUGGAUAAAAGACUACAUAUU	26.0869565217391	Absent	Absent	Absent	Present	Absent	1	No	Absent	Absent	Absent	Absent	Absent	Absent	Absent	Absent	Absent	Absent	Absent	Absent	Absent	Absent	Absent	Absent	Absent	Absent	Absent	Absent	Absent	Absent	Absent	Absent	Absent	Absent	Absent	Absent	Absent	Absent	Absent	Absent	Absent	Absent	Absent	Absent	Absent	Absent	Absent
hsa-miR-3135a	MIMAT0015001	UGCCUAGGCUGAGACUGCAGUG	59.0909090909091	Absent	Absent	Absent	Present	Absent	1	No	Absent	Absent	Absent	Absent	Absent	Absent	Absent	Absent	Absent	Absent	Absent	Absent	Absent	Absent	Absent	Absent	Absent	Absent	Absent	Absent	Absent	Absent	Absent	Absent	Absent	Absent	Absent	Absent	Absent	Absent	Absent	Absent	Absent	Absent	Absent	Absent	Absent	Absent	Absent
hsa-miR-3135b	MIMAT0018985	GGCUGGAGCGAGUGCAGUGGUG	68.1818181818182	Absent	Absent	Present	Absent	Absent	1	No	Absent	Absent	Absent	Absent	Absent	Absent	Absent	Absent	Absent	Absent	Absent	Absent	Absent	Absent	Absent	Absent	Absent	Absent	Absent	Absent	Absent	Absent	Absent	Absent	Absent	Absent	Absent	Absent	Absent	Absent	Absent	Absent	Absent	Absent	Absent	Absent	Absent	Absent	Absent
hsa-miR-3136-3p	MIMAT0019203	UGGCCCAACCUAUUCAGUUAGU	45.4545454545455	Absent	Absent	Present	Absent	Absent	1	No	Absent	Absent	Absent	Absent	Absent	Absent	Absent	Absent	Absent	Absent	Absent	Absent	Absent	Absent	Absent	Absent	Absent	Absent	Absent	Absent	Absent	Absent	Absent	Absent	Absent	Absent	Absent	Absent	Absent	Absent	Absent	Absent	Absent	Absent	Absent	Absent	Absent	Absent	Absent
hsa-miR-3136-5p	MIMAT0015003	CUGACUGAAUAGGUAGGGUCAUU	43.4782608695652	Absent	Absent	Present	Present	Absent	2	No	Absent	Absent	Absent	Absent	Absent	Absent	Absent	Absent	Absent	Absent	Absent	Absent	Absent	Absent	Absent	Absent	Absent	Absent	Absent	Absent	Absent	Absent	Absent	Absent	Absent	Absent	Absent	Absent	Absent	Absent	Absent	Absent	Absent	Absent	Absent	Absent	Absent	Absent	Absent
hsa-miR-3137	MIMAT0015005	UCUGUAGCCUGGGAGCAAUGGGGU	58.3333333333333	Absent	Absent	Present	Present	Absent	2	No	Absent	Absent	Absent	Absent	Absent	Absent	Absent	Absent	Absent	Absent	Absent	Absent	Absent	Absent	Absent	Absent	Absent	Absent	Absent	Absent	Absent	Absent	Absent	Absent	Absent	Absent	Absent	Absent	Absent	Absent	Absent	Absent	Absent	Absent	Absent	Absent	Absent	Absent	Absent
hsa-miR-3138	MIMAT0015006	UGUGGACAGUGAGGUAGAGGGAGU	54.1666666666667	Absent	Absent	Present	Present	Absent	2	No	Absent	Absent	Absent	Absent	Absent	Absent	Absent	Absent	Absent	Absent	Absent	Absent	Absent	Absent	Absent	Absent	Absent	Absent	Absent	Absent	Absent	Absent	Absent	Absent	Absent	Absent	Absent	Absent	Absent	Absent	Absent	Absent	Absent	Absent	Absent	Absent	Absent	Absent	Absent
hsa-miR-3140-3p	MIMAT0015008	AGCUUUUGGGAAUUCAGGUAGU	40.9090909090909	Absent	Absent	Present	Present	Absent	2	No	Absent	Absent	Absent	Absent	Absent	Absent	Absent	Absent	Absent	Absent	Absent	Absent	Absent	Absent	Absent	Absent	Absent	Absent	Absent	Absent	Absent	Absent	Absent	Absent	Absent	Absent	Absent	Absent	Absent	Absent	Absent	Absent	Absent	Absent	Absent	Absent	Absent	Absent	Absent
hsa-miR-3140-5p	MIMAT0019204	ACCUGAAUUACCAAAAGCUUU	33.3333333333333	Absent	Absent	Present	Present	Absent	2	No	Absent	Absent	Absent	Absent	Absent	Absent	Absent	Absent	Absent	Absent	Absent	Absent	Absent	Absent	Absent	Absent	Absent	Absent	Absent	Absent	Absent	Absent	Absent	Absent	Absent	Absent	Absent	Absent	Absent	Absent	Absent	Absent	Absent	Absent	Absent	Absent	Absent	Absent	Absent
hsa-miR-3141	MIMAT0015010	GAGGGCGGGUGGAGGAGGA	73.6842105263158	Absent	Absent	Present	Present	Absent	2	No	Absent	Absent	Absent	Absent	Absent	Absent	Absent	Absent	Absent	Absent	Absent	Absent	Absent	Absent	Absent	Absent	Absent	Absent	Absent	Absent	Absent	Absent	Absent	Absent	Absent	Absent	Absent	Absent	Absent	Absent	Absent	Absent	Absent	Absent	Absent	Absent	Absent	Absent	Absent
hsa-miR-3142	MIMAT0015011	AAGGCCUUUCUGAACCUUCAGA	45.4545454545455	Absent	Absent	Absent	Present	Absent	1	No	Absent	Absent	Absent	Absent	Absent	Absent	Absent	Absent	Absent	Absent	Absent	Absent	Absent	Absent	Absent	Absent	Absent	Absent	Absent	Absent	Absent	Absent	Absent	Absent	Absent	Absent	Absent	Absent	Absent	Absent	Absent	Absent	Absent	Absent	Absent	Absent	Absent	Absent	Absent
hsa-miR-3143	MIMAT0015012	AUAACAUUGUAAAGCGCUUCUUUCG	36	Absent	Absent	Present	Present	Absent	2	No	Absent	Absent	Absent	Absent	Absent	Absent	Absent	Absent	Absent	Absent	Absent	Absent	Absent	Absent	Absent	Absent	Absent	Absent	Absent	Absent	Absent	Absent	Absent	Absent	Absent	Absent	Absent	Absent	Absent	Absent	Absent	Absent	Absent	Absent	Absent	Absent	Absent	Absent	Absent
hsa-miR-3144-3p	MIMAT0015015	AUAUACCUGUUCGGUCUCUUUA	36.3636363636364	Absent	Absent	Present	Present	Absent	2	No	Absent	Absent	Absent	Absent	Absent	Absent	Absent	Absent	Absent	Absent	Absent	Absent	Absent	Absent	Absent	Absent	Absent	Absent	Absent	Absent	Absent	Absent	Absent	Absent	Absent	Absent	Absent	Absent	Absent	Absent	Absent	Absent	Absent	Absent	Absent	Absent	Absent	Absent	Absent
hsa-miR-3144-5p	MIMAT0015014	AGGGGACCAAAGAGAUAUAUAG	40.9090909090909	Absent	Absent	Present	Present	Absent	2	No	Absent	Absent	Absent	Absent	Absent	Absent	Absent	Absent	Absent	Absent	Absent	Absent	Absent	Absent	Absent	Absent	Absent	Absent	Absent	Absent	Absent	Absent	Absent	Absent	Absent	Absent	Absent	Absent	Absent	Absent	Absent	Absent	Absent	Absent	Absent	Absent	Absent	Absent	Absent
hsa-miR-3145-3p	MIMAT0015016	AGAUAUUUUGAGUGUUUGGAAUUG	29.1666666666667	Absent	Absent	Present	Present	Absent	2	No	Absent	Absent	Absent	Absent	Absent	Absent	Absent	Absent	Absent	Absent	Absent	Absent	Absent	Absent	Absent	Absent	Absent	Absent	Absent	Absent	Absent	Absent	Absent	Absent	Absent	Absent	Absent	Absent	Absent	Absent	Absent	Absent	Absent	Absent	Absent	Absent	Absent	Absent	Absent
hsa-miR-3145-5p	MIMAT0019205	AACUCCAAACACUCAAAACUCA	36.3636363636364	Absent	Absent	Absent	Present	Absent	1	No	Absent	Absent	Absent	Absent	Absent	Absent	Absent	Absent	Absent	Absent	Absent	Absent	Absent	Absent	Absent	Absent	Absent	Absent	Absent	Absent	Absent	Absent	Absent	Absent	Absent	Absent	Absent	Absent	Absent	Absent	Absent	Absent	Absent	Absent	Absent	Absent	Absent	Absent	Absent
hsa-miR-3146	MIMAT0015018	CAUGCUAGGAUAGAAAGAAUGG	40.9090909090909	Absent	Absent	Present	Present	Absent	2	No	Absent	Absent	Absent	Absent	Absent	Absent	Absent	Absent	Absent	Absent	Absent	Absent	Absent	Absent	Absent	Absent	Absent	Absent	Absent	Absent	Absent	Absent	Absent	Absent	Absent	Absent	Absent	Absent	Absent	Absent	Absent	Absent	Absent	Absent	Absent	Absent	Absent	Absent	Absent
hsa-miR-3147	MIMAT0015019	GGUUGGGCAGUGAGGAGGGUGUGA	62.5	Absent	Absent	Present	Present	Absent	2	No	Absent	Absent	Absent	Absent	Absent	Absent	Absent	Absent	Absent	Absent	Absent	Absent	Absent	Absent	Absent	Absent	Absent	Absent	Absent	Absent	Absent	Absent	Absent	Absent	Absent	Absent	Absent	Absent	Absent	Absent	Absent	Absent	Absent	Absent	Absent	Absent	Absent	Absent	Absent
hsa-miR-3148	MIMAT0015021	UGGAAAAAACUGGUGUGUGCUU	40.9090909090909	Absent	Absent	Absent	Present	Absent	1	No	Absent	Absent	Absent	Absent	Absent	Absent	Absent	Absent	Absent	Absent	Absent	Absent	Absent	Absent	Absent	Absent	Absent	Absent	Absent	Absent	Absent	Absent	Absent	Absent	Absent	Absent	Absent	Absent	Absent	Absent	Absent	Absent	Absent	Absent	Absent	Absent	Absent	Absent	Absent
hsa-miR-3149	MIMAT0015022	UUUGUAUGGAUAUGUGUGUGUAU	30.4347826086957	Absent	Absent	Present	Present	Absent	2	No	Absent	Absent	Absent	Absent	Absent	Absent	Absent	Absent	Absent	Absent	Absent	Absent	Absent	Absent	Absent	Absent	Absent	Absent	Absent	Absent	Absent	Absent	Absent	Absent	Absent	Absent	Absent	Absent	Absent	Absent	Absent	Absent	Absent	Absent	Absent	Absent	Absent	Absent	Absent
hsa-miR-3150a-3p	MIMAT0015023	CUGGGGAGAUCCUCGAGGUUGG	63.6363636363636	Absent	Absent	Present	Absent	Absent	1	No	Absent	Absent	Absent	Absent	Absent	Absent	Absent	Absent	Absent	Absent	Absent	Absent	Absent	Absent	Absent	Absent	Absent	Absent	Absent	Absent	Absent	Absent	Absent	Absent	Absent	Absent	Absent	Absent	Absent	Absent	Absent	Absent	Absent	Absent	Absent	Absent	Absent	Absent	Absent
hsa-miR-3150b-3p	MIMAT0018194	UGAGGAGAUCGUCGAGGUUGG	57.1428571428571	Absent	Absent	Present	Absent	Absent	1	No	Absent	Absent	Absent	Absent	Absent	Absent	Absent	Absent	Absent	Absent	Absent	Absent	Absent	Absent	Absent	Absent	Absent	Absent	Absent	Absent	Absent	Absent	Absent	Absent	Absent	Absent	Absent	Absent	Absent	Absent	Absent	Absent	Absent	Absent	Absent	Absent	Absent	Absent	Absent
hsa-miR-3150b-5p	MIMAT0019226	CAACCUCGAGGAUCUCCCCAGC	63.6363636363636	Absent	Absent	Absent	Present	Absent	1	No	Absent	Absent	Absent	Absent	Absent	Absent	Absent	Absent	Absent	Absent	Absent	Absent	Absent	Absent	Absent	Absent	Absent	Absent	Absent	Absent	Absent	Absent	Absent	Absent	Absent	Absent	Absent	Absent	Absent	Absent	Absent	Absent	Absent	Absent	Absent	Absent	Absent	Absent	Absent
hsa-miR-3151-3p	MIMAT0027026	CCUGAUCCCACAGCCCACCU	65	Absent	Absent	Present	Absent	Absent	1	No	Absent	Absent	Absent	Absent	Absent	Absent	Absent	Absent	Absent	Absent	Absent	Absent	Absent	Absent	Absent	Absent	Absent	Absent	Absent	Absent	Absent	Absent	Absent	Absent	Absent	Absent	Absent	Absent	Absent	Absent	Absent	Absent	Absent	Absent	Absent	Absent	Absent	Absent	Absent
hsa-miR-3151-5p	MIMAT0015024	GGUGGGGCAAUGGGAUCAGGU	61.9047619047619	Absent	Absent	Present	Absent	Absent	1	No	Absent	Absent	Absent	Absent	Absent	Absent	Absent	Absent	Absent	Absent	Absent	Absent	Absent	Absent	Absent	Absent	Absent	Absent	Absent	Absent	Absent	Absent	Absent	Absent	Absent	Absent	Absent	Absent	Absent	Absent	Absent	Absent	Absent	Absent	Absent	Absent	Absent	Absent	Absent
hsa-miR-3152-3p	MIMAT0015025	UGUGUUAGAAUAGGGGCAAUAA	36.3636363636364	Absent	Absent	Absent	Present	Absent	1	No	Absent	Absent	Absent	Absent	Absent	Absent	Absent	Absent	Absent	Absent	Absent	Absent	Absent	Absent	Absent	Absent	Absent	Absent	Absent	Absent	Absent	Absent	Absent	Absent	Absent	Absent	Absent	Absent	Absent	Absent	Absent	Absent	Absent	Absent	Absent	Absent	Absent	Absent	Absent
hsa-miR-3152-5p	MIMAT0019207	AUUGCCUCUGUUCUAACACAAG	40.9090909090909	Absent	Absent	Present	Present	Absent	2	No	Absent	Absent	Absent	Absent	Absent	Absent	Absent	Absent	Absent	Absent	Absent	Absent	Absent	Absent	Absent	Absent	Absent	Absent	Absent	Absent	Absent	Absent	Absent	Absent	Absent	Absent	Absent	Absent	Absent	Absent	Absent	Absent	Absent	Absent	Absent	Absent	Absent	Absent	Absent
hsa-miR-3153	MIMAT0015026	GGGGAAAGCGAGUAGGGACAUUU	52.1739130434783	Absent	Absent	Present	Present	Absent	2	No	Absent	Absent	Absent	Absent	Absent	Absent	Absent	Absent	Absent	Absent	Absent	Absent	Absent	Absent	Absent	Absent	Absent	Absent	Absent	Absent	Absent	Absent	Absent	Absent	Absent	Absent	Absent	Absent	Absent	Absent	Absent	Absent	Absent	Absent	Absent	Absent	Absent	Absent	Absent
hsa-miR-3154	MIMAT0015028	CAGAAGGGGAGUUGGGAGCAGA	59.0909090909091	Absent	Absent	Present	Present	Absent	2	No	Absent	Absent	Absent	Absent	Absent	Absent	Absent	Absent	Absent	Absent	Absent	Absent	Absent	Absent	Absent	Absent	Absent	Absent	Absent	Absent	Absent	Absent	Absent	Absent	Absent	Absent	Absent	Absent	Absent	Absent	Absent	Absent	Absent	Absent	Absent	Absent	Absent	Absent	Absent
hsa-miR-3155a	MIMAT0015029	CCAGGCUCUGCAGUGGGAACU	61.9047619047619	Absent	Absent	Present	Present	Absent	2	No	Absent	Absent	Absent	Absent	Absent	Absent	Absent	Absent	Absent	Absent	Absent	Absent	Absent	Absent	Absent	Absent	Absent	Absent	Absent	Absent	Absent	Absent	Absent	Absent	Absent	Absent	Absent	Absent	Absent	Absent	Absent	Absent	Absent	Absent	Absent	Absent	Absent	Absent	Absent
hsa-miR-3155b	MIMAT0019012	CCAGGCUCUGCAGUGGGA	66.6666666666667	Absent	Absent	Absent	Present	Absent	1	No	Absent	Absent	Absent	Absent	Absent	Absent	Absent	Absent	Absent	Absent	Absent	Absent	Absent	Absent	Absent	Absent	Absent	Absent	Absent	Absent	Absent	Absent	Absent	Absent	Absent	Absent	Absent	Absent	Absent	Absent	Absent	Absent	Absent	Absent	Absent	Absent	Absent	Absent	Absent
hsa-miR-3156-3p	MIMAT0019209	CUCCCACUUCCAGAUCUUUCU	47.6190476190476	Absent	Absent	Present	Absent	Absent	1	No	Absent	Absent	Absent	Absent	Absent	Absent	Absent	Absent	Absent	Absent	Absent	Absent	Absent	Absent	Absent	Absent	Absent	Absent	Absent	Absent	Absent	Absent	Absent	Absent	Absent	Absent	Absent	Absent	Absent	Absent	Absent	Absent	Absent	Absent	Absent	Absent	Absent	Absent	Absent
hsa-miR-3156-5p	MIMAT0015030	AAAGAUCUGGAAGUGGGAGACA	45.4545454545455	Absent	Absent	Absent	Present	Absent	1	No	Absent	Absent	Absent	Absent	Absent	Absent	Absent	Absent	Absent	Absent	Absent	Absent	Absent	Absent	Absent	Absent	Absent	Absent	Absent	Absent	Absent	Absent	Absent	Absent	Absent	Absent	Absent	Absent	Absent	Absent	Absent	Absent	Absent	Absent	Absent	Absent	Absent	Absent	Absent
hsa-miR-3157-3p	MIMAT0019210	CUGCCCUAGUCUAGCUGAAGCU	54.5454545454545	Absent	Absent	Present	Present	Absent	2	No	Absent	Absent	Absent	Absent	Absent	Absent	Absent	Absent	Absent	Absent	Absent	Absent	Absent	Absent	Absent	Absent	Absent	Absent	Absent	Absent	Absent	Absent	Absent	Absent	Absent	Absent	Absent	Absent	Absent	Absent	Absent	Absent	Absent	Absent	Absent	Absent	Absent	Absent	Absent
hsa-miR-3157-5p	MIMAT0015031	UUCAGCCAGGCUAGUGCAGUCU	54.5454545454545	Absent	Absent	Present	Present	Absent	2	No	Absent	Absent	Absent	Absent	Absent	Absent	Absent	Absent	Absent	Absent	Absent	Absent	Absent	Absent	Absent	Absent	Absent	Absent	Absent	Absent	Absent	Absent	Absent	Absent	Absent	Absent	Absent	Absent	Absent	Absent	Absent	Absent	Absent	Absent	Absent	Absent	Absent	Absent	Absent
hsa-miR-3158-3p	MIMAT0015032	AAGGGCUUCCUCUCUGCAGGAC	59.0909090909091	Absent	Absent	Present	Absent	Absent	1	No	Absent	Absent	Absent	Absent	Absent	Absent	Absent	Absent	Absent	Absent	Absent	Absent	Absent	Absent	Absent	Absent	Absent	Absent	Absent	Absent	Absent	Absent	Absent	Absent	Absent	Absent	Absent	Absent	Absent	Absent	Absent	Absent	Absent	Absent	Absent	Absent	Absent	Absent	Absent
hsa-miR-3158-5p	MIMAT0019211	CCUGCAGAGAGGAAGCCCUUC	61.9047619047619	Absent	Absent	Absent	Present	Absent	1	No	Absent	Absent	Absent	Absent	Absent	Absent	Absent	Absent	Absent	Absent	Absent	Absent	Absent	Absent	Absent	Absent	Absent	Absent	Absent	Absent	Absent	Absent	Absent	Absent	Absent	Absent	Absent	Absent	Absent	Absent	Absent	Absent	Absent	Absent	Absent	Absent	Absent	Absent	Absent
hsa-miR-3159	MIMAT0015033	UAGGAUUACAAGUGUCGGCCAC	50	Absent	Absent	Present	Present	Absent	2	No	Absent	Absent	Absent	Absent	Absent	Absent	Absent	Absent	Absent	Absent	Absent	Absent	Absent	Absent	Absent	Absent	Absent	Absent	Absent	Absent	Absent	Absent	Absent	Absent	Absent	Absent	Absent	Absent	Absent	Absent	Absent	Absent	Absent	Absent	Absent	Absent	Absent	Absent	Absent
hsa-miR-3160-3p	MIMAT0015034	AGAGCUGAGACUAGAAAGCCCA	50	Absent	Absent	Present	Absent	Absent	1	No	Absent	Absent	Absent	Absent	Absent	Absent	Absent	Absent	Absent	Absent	Absent	Absent	Absent	Absent	Absent	Absent	Absent	Absent	Absent	Absent	Absent	Absent	Absent	Absent	Absent	Absent	Absent	Absent	Absent	Absent	Absent	Absent	Absent	Absent	Absent	Absent	Absent	Absent	Absent
hsa-miR-3161	MIMAT0015035	CUGAUAAGAACAGAGGCCCAGAU	47.8260869565217	Absent	Absent	Present	Present	Absent	2	No	Absent	Absent	Absent	Absent	Absent	Absent	Absent	Absent	Absent	Absent	Absent	Absent	Absent	Absent	Absent	Absent	Absent	Absent	Absent	Absent	Absent	Absent	Absent	Absent	Absent	Absent	Absent	Absent	Absent	Absent	Absent	Absent	Absent	Absent	Absent	Absent	Absent	Absent	Absent
hsa-miR-3162-3p	MIMAT0019213	UCCCUACCCCUCCACUCCCCA	66.6666666666667	Absent	Absent	Present	Absent	Absent	1	No	Absent	Absent	Absent	Absent	Absent	Absent	Absent	Absent	Absent	Absent	Absent	Absent	Absent	Absent	Absent	Absent	Absent	Absent	Absent	Absent	Absent	Absent	Absent	Absent	Absent	Absent	Absent	Absent	Absent	Absent	Absent	Absent	Absent	Absent	Absent	Absent	Absent	Absent	Absent
hsa-miR-3162-5p	MIMAT0015036	UUAGGGAGUAGAAGGGUGGGGAG	56.5217391304348	Absent	Absent	Present	Present	Absent	2	No	Absent	Absent	Absent	Absent	Absent	Absent	Absent	Absent	Absent	Absent	Absent	Absent	Absent	Absent	Absent	Absent	Absent	Absent	Absent	Absent	Absent	Absent	Absent	Absent	Absent	Absent	Absent	Absent	Absent	Absent	Absent	Absent	Absent	Absent	Absent	Absent	Absent	Absent	Absent
hsa-miR-3163	MIMAT0015037	UAUAAAAUGAGGGCAGUAAGAC	36.3636363636364	Absent	Absent	Absent	Present	Absent	1	No	Absent	Absent	Absent	Absent	Absent	Absent	Absent	Absent	Absent	Absent	Absent	Absent	Absent	Absent	Absent	Absent	Absent	Absent	Absent	Absent	Absent	Absent	Absent	Absent	Absent	Absent	Absent	Absent	Absent	Absent	Absent	Absent	Absent	Absent	Absent	Absent	Absent	Absent	Absent
hsa-miR-3164	MIMAT0015038	UGUGACUUUAAGGGAAAUGGCG	45.4545454545455	Absent	Absent	Present	Present	Absent	2	No	Absent	Absent	Absent	Absent	Absent	Absent	Absent	Absent	Absent	Absent	Absent	Absent	Absent	Absent	Absent	Absent	Absent	Absent	Absent	Absent	Absent	Absent	Absent	Absent	Absent	Absent	Absent	Absent	Absent	Absent	Absent	Absent	Absent	Absent	Absent	Absent	Absent	Absent	Absent
hsa-miR-3165	MIMAT0015039	AGGUGGAUGCAAUGUGACCUCA	50	Absent	Absent	Absent	Present	Absent	1	No	Absent	Absent	Absent	Absent	Absent	Absent	Absent	Absent	Absent	Absent	Absent	Absent	Absent	Absent	Absent	Absent	Absent	Absent	Absent	Absent	Absent	Absent	Absent	Absent	Absent	Absent	Absent	Absent	Absent	Absent	Absent	Absent	Absent	Absent	Absent	Absent	Absent	Absent	Absent
hsa-miR-3166	MIMAT0015040	CGCAGACAAUGCCUACUGGCCUA	56.5217391304348	Absent	Absent	Absent	Present	Absent	1	No	Absent	Absent	Absent	Absent	Absent	Absent	Absent	Absent	Absent	Absent	Absent	Absent	Absent	Absent	Absent	Absent	Absent	Absent	Absent	Absent	Absent	Absent	Absent	Absent	Absent	Absent	Absent	Absent	Absent	Absent	Absent	Absent	Absent	Absent	Absent	Absent	Absent	Absent	Absent
hsa-miR-3167	MIMAT0015042	AGGAUUUCAGAAAUACUGGUGU	36.3636363636364	Absent	Absent	Present	Present	Absent	2	No	Absent	Absent	Absent	Absent	Absent	Absent	Absent	Absent	Absent	Absent	Absent	Absent	Absent	Absent	Absent	Absent	Absent	Absent	Absent	Absent	Absent	Absent	Absent	Absent	Absent	Absent	Absent	Absent	Absent	Absent	Absent	Absent	Absent	Absent	Absent	Absent	Absent	Absent	Absent
hsa-miR-3168	MIMAT0015043	GAGUUCUACAGUCAGAC	47.0588235294118	Absent	Absent	Present	Absent	Absent	1	No	Absent	Absent	Absent	Absent	Absent	Absent	Absent	Absent	Absent	Absent	Absent	Absent	Absent	Absent	Absent	Absent	Absent	Absent	Absent	Absent	Absent	Absent	Absent	Absent	Absent	Absent	Absent	Absent	Absent	Absent	Absent	Absent	Absent	Absent	Absent	Absent	Absent	Absent	Absent
hsa-miR-3169	MIMAT0015044	UAGGACUGUGCUUGGCACAUAG	50	Absent	Absent	Absent	Present	Absent	1	No	Absent	Absent	Absent	Absent	Absent	Absent	Absent	Absent	Absent	Absent	Absent	Absent	Absent	Absent	Absent	Absent	Absent	Absent	Absent	Absent	Absent	Absent	Absent	Absent	Absent	Absent	Absent	Absent	Absent	Absent	Absent	Absent	Absent	Absent	Absent	Absent	Absent	Absent	Absent
hsa-miR-3170	MIMAT0015045	CUGGGGUUCUGAGACAGACAGU	54.5454545454545	Absent	Absent	Present	Present	Absent	2	No	Absent	Absent	Absent	Absent	Absent	Absent	Absent	Absent	Absent	Absent	Absent	Absent	Absent	Absent	Absent	Absent	Absent	Absent	Absent	Absent	Absent	Absent	Absent	Absent	Absent	Absent	Absent	Absent	Absent	Absent	Absent	Absent	Absent	Absent	Absent	Absent	Absent	Absent	Absent
hsa-miR-3171	MIMAT0015046	AGAUGUAUGGAAUCUGUAUAUAUC	29.1666666666667	Absent	Absent	Present	Present	Absent	2	No	Absent	Absent	Absent	Absent	Absent	Absent	Absent	Absent	Absent	Absent	Absent	Absent	Absent	Absent	Absent	Absent	Absent	Absent	Absent	Absent	Absent	Absent	Absent	Absent	Absent	Absent	Absent	Absent	Absent	Absent	Absent	Absent	Absent	Absent	Absent	Absent	Absent	Absent	Absent
hsa-miR-3173-5p	MIMAT0019214	UGCCCUGCCUGUUUUCUCCUUU	50	Absent	Absent	Present	Absent	Absent	1	No	Absent	Absent	Absent	Absent	Absent	Absent	Absent	Absent	Absent	Absent	Absent	Absent	Absent	Absent	Absent	Absent	Absent	Absent	Absent	Absent	Absent	Absent	Absent	Absent	Absent	Absent	Absent	Absent	Absent	Absent	Absent	Absent	Absent	Absent	Absent	Absent	Absent	Absent	Absent
hsa-miR-3174	MIMAT0015051	UAGUGAGUUAGAGAUGCAGAGCC	47.8260869565217	Absent	Absent	Present	Present	Absent	2	No	Absent	Absent	Absent	Absent	Absent	Absent	Absent	Absent	Absent	Absent	Absent	Absent	Absent	Absent	Absent	Absent	Absent	Absent	Absent	Absent	Absent	Absent	Absent	Absent	Absent	Absent	Absent	Absent	Absent	Absent	Absent	Absent	Absent	Absent	Absent	Absent	Absent	Absent	Absent
hsa-miR-3175	MIMAT0015052	CGGGGAGAGAACGCAGUGACGU	63.6363636363636	Absent	Absent	Present	Present	Absent	2	No	Absent	Absent	Absent	Absent	Absent	Absent	Absent	Absent	Absent	Absent	Absent	Absent	Absent	Absent	Absent	Absent	Absent	Absent	Absent	Absent	Absent	Absent	Absent	Absent	Absent	Absent	Absent	Absent	Absent	Absent	Absent	Absent	Absent	Absent	Absent	Absent	Absent	Absent	Absent
hsa-miR-3176	MIMAT0015053	ACUGGCCUGGGACUACCGG	68.4210526315789	Absent	Absent	Present	Present	Absent	2	No	Absent	Absent	Absent	Absent	Absent	Absent	Absent	Absent	Absent	Absent	Absent	Absent	Absent	Absent	Absent	Absent	Absent	Absent	Absent	Absent	Absent	Absent	Absent	Absent	Absent	Absent	Absent	Absent	Absent	Absent	Absent	Absent	Absent	Absent	Absent	Absent	Absent	Absent	Absent
hsa-miR-3177-3p	MIMAT0015054	UGCACGGCACUGGGGACACGU	66.6666666666667	Absent	Absent	Present	Present	Absent	2	No	Absent	Absent	Absent	Absent	Absent	Absent	Absent	Absent	Absent	Absent	Absent	Absent	Absent	Absent	Absent	Absent	Absent	Absent	Absent	Absent	Absent	Absent	Absent	Absent	Absent	Absent	Absent	Absent	Absent	Absent	Absent	Absent	Absent	Absent	Absent	Absent	Absent	Absent	Absent
hsa-miR-3177-5p	MIMAT0019215	UGUGUACACACGUGCCAGGCGCU	60.8695652173913	Absent	Absent	Absent	Present	Absent	1	No	Absent	Absent	Absent	Absent	Absent	Absent	Absent	Absent	Absent	Absent	Absent	Absent	Absent	Absent	Absent	Absent	Absent	Absent	Absent	Absent	Absent	Absent	Absent	Absent	Absent	Absent	Absent	Absent	Absent	Absent	Absent	Absent	Absent	Absent	Absent	Absent	Absent	Absent	Absent
hsa-miR-3178	MIMAT0015055	GGGGCGCGGCCGGAUCG	88.2352941176471	Absent	Absent	Present	Absent	Absent	1	No	Absent	Absent	Absent	Absent	Absent	Absent	Absent	Absent	Absent	Absent	Absent	Absent	Absent	Absent	Absent	Absent	Absent	Absent	Absent	Absent	Absent	Absent	Absent	Absent	Absent	Absent	Absent	Absent	Absent	Absent	Absent	Absent	Absent	Absent	Absent	Absent	Absent	Absent	Absent
hsa-miR-3179	MIMAT0015056	AGAAGGGGUGAAAUUUAAACGU	36.3636363636364	Absent	Absent	Absent	Present	Absent	1	No	Absent	Absent	Absent	Absent	Absent	Absent	Absent	Absent	Absent	Absent	Absent	Absent	Absent	Absent	Absent	Absent	Absent	Absent	Absent	Absent	Absent	Absent	Absent	Absent	Absent	Absent	Absent	Absent	Absent	Absent	Absent	Absent	Absent	Absent	Absent	Absent	Absent	Absent	Absent
hsa-miR-3180	MIMAT0018178	UGGGGCGGAGCUUCCGGAG	73.6842105263158	Absent	Absent	Present	Present	Absent	2	No	Absent	Absent	Absent	Absent	Absent	Absent	Absent	Absent	Absent	Absent	Absent	Absent	Absent	Absent	Absent	Absent	Absent	Absent	Absent	Absent	Absent	Absent	Absent	Absent	Absent	Absent	Absent	Absent	Absent	Absent	Absent	Absent	Absent	Absent	Absent	Absent	Absent	Absent	Absent
hsa-miR-3180-3p	MIMAT0015058	UGGGGCGGAGCUUCCGGAGGCC	77.2727272727273	Absent	Absent	Present	Present	Absent	2	No	Absent	Absent	Absent	Absent	Absent	Absent	Absent	Absent	Absent	Absent	Absent	Absent	Absent	Absent	Absent	Absent	Absent	Absent	Absent	Absent	Absent	Absent	Absent	Absent	Absent	Absent	Absent	Absent	Absent	Absent	Absent	Absent	Absent	Absent	Absent	Absent	Absent	Absent	Absent
hsa-miR-3180-5p	MIMAT0015057	CUUCCAGACGCUCCGCCCCACGUCG	72	Absent	Absent	Present	Absent	Absent	1	No	Absent	Absent	Absent	Absent	Absent	Absent	Absent	Absent	Absent	Absent	Absent	Absent	Absent	Absent	Absent	Absent	Absent	Absent	Absent	Absent	Absent	Absent	Absent	Absent	Absent	Absent	Absent	Absent	Absent	Absent	Absent	Absent	Absent	Absent	Absent	Absent	Absent	Absent	Absent
hsa-miR-3181	MIMAT0015061	AUCGGGCCCUCGGCGCCGG	84.2105263157895	Absent	Absent	Present	Absent	Absent	1	No	Absent	Absent	Absent	Absent	Absent	Absent	Absent	Absent	Absent	Absent	Absent	Absent	Absent	Absent	Absent	Absent	Absent	Absent	Absent	Absent	Absent	Absent	Absent	Absent	Absent	Absent	Absent	Absent	Absent	Absent	Absent	Absent	Absent	Absent	Absent	Absent	Absent	Absent	Absent
hsa-miR-3182	MIMAT0015062	GCUUCUGUAGUGUAGUC	47.0588235294118	Absent	Absent	Present	Present	Absent	2	No	Absent	Absent	Absent	Absent	Absent	Absent	Absent	Absent	Absent	Absent	Absent	Absent	Absent	Absent	Absent	Absent	Absent	Absent	Absent	Absent	Absent	Absent	Absent	Absent	Absent	Absent	Absent	Absent	Absent	Absent	Absent	Absent	Absent	Absent	Absent	Absent	Absent	Absent	Absent
hsa-miR-3183	MIMAT0015063	GCCUCUCUCGGAGUCGCUCGGA	68.1818181818182	Absent	Absent	Present	Absent	Absent	1	No	Absent	Absent	Absent	Absent	Absent	Absent	Absent	Absent	Absent	Absent	Absent	Absent	Absent	Absent	Absent	Absent	Absent	Absent	Absent	Absent	Absent	Absent	Absent	Absent	Absent	Absent	Absent	Absent	Absent	Absent	Absent	Absent	Absent	Absent	Absent	Absent	Absent	Absent	Absent
hsa-miR-3184-3p	MIMAT0022731	AAAGUCUCGCUCUCUGCCCCUCA	56.5217391304348	Absent	Absent	Absent	Present	Absent	1	No	Absent	Absent	Absent	Absent	Absent	Absent	Absent	Absent	Absent	Absent	Absent	Absent	Absent	Absent	Absent	Absent	Absent	Absent	Absent	Absent	Absent	Absent	Absent	Absent	Absent	Absent	Absent	Absent	Absent	Absent	Absent	Absent	Absent	Absent	Absent	Absent	Absent	Absent	Absent
hsa-miR-3185	MIMAT0015065	AGAAGAAGGCGGUCGGUCUGCGG	65.2173913043478	Absent	Absent	Present	Present	Absent	2	No	Absent	Absent	Absent	Absent	Absent	Absent	Absent	Absent	Absent	Absent	Absent	Absent	Absent	Absent	Absent	Absent	Absent	Absent	Absent	Absent	Absent	Absent	Absent	Absent	Absent	Absent	Absent	Absent	Absent	Absent	Absent	Absent	Absent	Absent	Absent	Absent	Absent	Absent	Absent
hsa-miR-3186-3p	MIMAT0015068	UCACGCGGAGAGAUGGCUUUG	57.1428571428571	Absent	Absent	Absent	Present	Absent	1	No	Absent	Absent	Absent	Absent	Absent	Absent	Absent	Absent	Absent	Absent	Absent	Absent	Absent	Absent	Absent	Absent	Absent	Absent	Absent	Absent	Absent	Absent	Absent	Absent	Absent	Absent	Absent	Absent	Absent	Absent	Absent	Absent	Absent	Absent	Absent	Absent	Absent	Absent	Absent
hsa-miR-3186-5p	MIMAT0015067	CAGGCGUCUGUCUACGUGGCUU	59.0909090909091	Absent	Absent	Absent	Present	Absent	1	No	Absent	Absent	Absent	Absent	Absent	Absent	Absent	Absent	Absent	Absent	Absent	Absent	Absent	Absent	Absent	Absent	Absent	Absent	Absent	Absent	Absent	Absent	Absent	Absent	Absent	Absent	Absent	Absent	Absent	Absent	Absent	Absent	Absent	Absent	Absent	Absent	Absent	Absent	Absent
hsa-miR-3187-3p	MIMAT0015069	UUGGCCAUGGGGCUGCGCGG	75	Absent	Absent	Present	Present	Absent	2	No	Absent	Absent	Absent	Absent	Absent	Absent	Absent	Absent	Absent	Absent	Absent	Absent	Absent	Absent	Absent	Absent	Absent	Absent	Absent	Absent	Absent	Absent	Absent	Absent	Absent	Absent	Absent	Absent	Absent	Absent	Absent	Absent	Absent	Absent	Absent	Absent	Absent	Absent	Absent
hsa-miR-3187-5p	MIMAT0019216	CCUGGGCAGCGUGUGGCUGAAGG	69.5652173913043	Absent	Absent	Present	Present	Absent	2	No	Absent	Absent	Absent	Absent	Absent	Absent	Absent	Absent	Absent	Absent	Absent	Absent	Absent	Absent	Absent	Absent	Absent	Absent	Absent	Absent	Absent	Absent	Absent	Absent	Absent	Absent	Absent	Absent	Absent	Absent	Absent	Absent	Absent	Absent	Absent	Absent	Absent	Absent	Absent
hsa-miR-3188	MIMAT0015070	AGAGGCUUUGUGCGGAUACGGGG	60.8695652173913	Absent	Absent	Present	Present	Absent	2	No	Absent	Absent	Absent	Absent	Absent	Absent	Absent	Absent	Absent	Absent	Absent	Absent	Absent	Absent	Absent	Absent	Absent	Absent	Absent	Absent	Absent	Absent	Absent	Absent	Absent	Absent	Absent	Absent	Absent	Absent	Absent	Absent	Absent	Absent	Absent	Absent	Absent	Absent	Absent
hsa-miR-3189-3p	MIMAT0015071	CCCUUGGGUCUGAUGGGGUAG	61.9047619047619	Absent	Absent	Present	Present	Absent	2	No	Absent	Absent	Absent	Absent	Absent	Absent	Absent	Absent	Absent	Absent	Absent	Absent	Absent	Absent	Absent	Absent	Absent	Absent	Absent	Absent	Absent	Absent	Absent	Absent	Absent	Absent	Absent	Absent	Absent	Absent	Absent	Absent	Absent	Absent	Absent	Absent	Absent	Absent	Absent
hsa-miR-3189-5p	MIMAT0019217	UGCCCCAUCUGUGCCCUGGGUAGGA	64	Absent	Absent	Absent	Present	Absent	1	No	Absent	Absent	Absent	Absent	Absent	Absent	Absent	Absent	Absent	Absent	Absent	Absent	Absent	Absent	Absent	Absent	Absent	Absent	Absent	Absent	Absent	Absent	Absent	Absent	Absent	Absent	Absent	Absent	Absent	Absent	Absent	Absent	Absent	Absent	Absent	Absent	Absent	Absent	Absent
hsa-miR-3190-5p	MIMAT0015073	UCUGGCCAGCUACGUCCCCA	65	Absent	Absent	Present	Absent	Absent	1	No	Absent	Absent	Absent	Absent	Absent	Absent	Absent	Absent	Absent	Absent	Absent	Absent	Absent	Absent	Absent	Absent	Absent	Absent	Absent	Absent	Absent	Absent	Absent	Absent	Absent	Absent	Absent	Absent	Absent	Absent	Absent	Absent	Absent	Absent	Absent	Absent	Absent	Absent	Absent
hsa-miR-3191-3p	MIMAT0015075	UGGGGACGUAGCUGGCCAGACAG	65.2173913043478	Absent	Absent	Present	Present	Absent	2	No	Absent	Absent	Absent	Absent	Absent	Absent	Absent	Absent	Absent	Absent	Absent	Absent	Absent	Absent	Absent	Absent	Absent	Absent	Absent	Absent	Absent	Absent	Absent	Absent	Absent	Absent	Absent	Absent	Absent	Absent	Absent	Absent	Absent	Absent	Absent	Absent	Absent	Absent	Absent
hsa-miR-3191-5p	MIMAT0022732	CUCUCUGGCCGUCUACCUUCCA	59.0909090909091	Absent	Absent	Present	Present	Absent	2	No	Absent	Absent	Absent	Absent	Absent	Absent	Absent	Absent	Absent	Absent	Absent	Absent	Absent	Absent	Absent	Absent	Absent	Absent	Absent	Absent	Absent	Absent	Absent	Absent	Absent	Absent	Absent	Absent	Absent	Absent	Absent	Absent	Absent	Absent	Absent	Absent	Absent	Absent	Absent
hsa-miR-3192-3p	MIMAT0027027	CUCUGAUCGCCCUCUCAGCUC	61.9047619047619	Absent	Absent	Present	Present	Absent	2	No	Absent	Absent	Absent	Absent	Absent	Absent	Absent	Absent	Absent	Absent	Absent	Absent	Absent	Absent	Absent	Absent	Absent	Absent	Absent	Absent	Absent	Absent	Absent	Absent	Absent	Absent	Absent	Absent	Absent	Absent	Absent	Absent	Absent	Absent	Absent	Absent	Absent	Absent	Absent
hsa-miR-3192-5p	MIMAT0015076	UCUGGGAGGUUGUAGCAGUGGAA	52.1739130434783	Absent	Absent	Present	Present	Absent	2	No	Absent	Absent	Absent	Absent	Absent	Absent	Absent	Absent	Absent	Absent	Absent	Absent	Absent	Absent	Absent	Absent	Absent	Absent	Absent	Absent	Absent	Absent	Absent	Absent	Absent	Absent	Absent	Absent	Absent	Absent	Absent	Absent	Absent	Absent	Absent	Absent	Absent	Absent	Absent
hsa-miR-3193	MIMAT0015077	UCCUGCGUAGGAUCUGAGGAGU	54.5454545454545	Absent	Absent	Present	Present	Absent	2	No	Absent	Absent	Absent	Absent	Absent	Absent	Absent	Absent	Absent	Absent	Absent	Absent	Absent	Absent	Absent	Absent	Absent	Absent	Absent	Absent	Absent	Absent	Absent	Absent	Absent	Absent	Absent	Absent	Absent	Absent	Absent	Absent	Absent	Absent	Absent	Absent	Absent	Absent	Absent
hsa-miR-3194-3p	MIMAT0019218	AGCUCUGCUGCUCACUGGCAGU	59.0909090909091	Absent	Absent	Present	Absent	Absent	1	No	Absent	Absent	Absent	Absent	Absent	Absent	Absent	Absent	Absent	Absent	Absent	Absent	Absent	Absent	Absent	Absent	Absent	Absent	Absent	Absent	Absent	Absent	Absent	Absent	Absent	Absent	Absent	Absent	Absent	Absent	Absent	Absent	Absent	Absent	Absent	Absent	Absent	Absent	Absent
hsa-miR-3194-5p	MIMAT0015078	GGCCAGCCACCAGGAGGGCUG	76.1904761904762	Absent	Absent	Present	Absent	Absent	1	No	Absent	Absent	Absent	Absent	Absent	Absent	Absent	Absent	Absent	Absent	Absent	Absent	Absent	Absent	Absent	Absent	Absent	Absent	Absent	Absent	Absent	Absent	Absent	Absent	Absent	Absent	Absent	Absent	Absent	Absent	Absent	Absent	Absent	Absent	Absent	Absent	Absent	Absent	Absent
hsa-miR-3196	MIMAT0015080	CGGGGCGGCAGGGGCCUC	88.8888888888889	Absent	Absent	Present	Absent	Absent	1	No	Absent	Absent	Absent	Absent	Absent	Absent	Absent	Absent	Absent	Absent	Absent	Absent	Absent	Absent	Absent	Absent	Absent	Absent	Absent	Absent	Absent	Absent	Absent	Absent	Absent	Absent	Absent	Absent	Absent	Absent	Absent	Absent	Absent	Absent	Absent	Absent	Absent	Absent	Absent
hsa-miR-3197	MIMAT0015082	GGAGGCGCAGGCUCGGAAAGGCG	73.9130434782609	Absent	Absent	Present	Present	Absent	2	No	Absent	Absent	Absent	Absent	Absent	Absent	Absent	Absent	Absent	Absent	Absent	Absent	Absent	Absent	Absent	Absent	Absent	Absent	Absent	Absent	Absent	Absent	Absent	Absent	Absent	Absent	Absent	Absent	Absent	Absent	Absent	Absent	Absent	Absent	Absent	Absent	Absent	Absent	Absent
hsa-miR-3198	MIMAT0015083	GUGGAGUCCUGGGGAAUGGAGA	59.0909090909091	Absent	Absent	Present	Present	Absent	2	No	Absent	Absent	Absent	Absent	Absent	Absent	Absent	Absent	Absent	Absent	Absent	Absent	Absent	Absent	Absent	Absent	Absent	Absent	Absent	Absent	Absent	Absent	Absent	Absent	Absent	Absent	Absent	Absent	Absent	Absent	Absent	Absent	Absent	Absent	Absent	Absent	Absent	Absent	Absent
hsa-miR-3199	MIMAT0015084	AGGGACUGCCUUAGGAGAAAGUU	47.8260869565217	Absent	Absent	Present	Present	Absent	2	No	Absent	Absent	Absent	Absent	Absent	Absent	Absent	Absent	Absent	Absent	Absent	Absent	Absent	Absent	Absent	Absent	Absent	Absent	Absent	Absent	Absent	Absent	Absent	Absent	Absent	Absent	Absent	Absent	Absent	Absent	Absent	Absent	Absent	Absent	Absent	Absent	Absent	Absent	Absent
hsa-miR-32-3p	MIMAT0004505	CAAUUUAGUGUGUGUGAUAUUU	27.2727272727273	Present	Present	Present	Present	Present	5	No	Undetected	Undetected	Undetected	Undetected	Undetected	Undetected	Undetected	Undetected	Undetected	Undetected	Undetected	Undetected	Undetected	Undetected	Undetected	Undetected	Undetected	Undetected	Undetected	Undetected	Undetected	Undetected	Undetected	Detected	Detected	Detected	Detected	Undetected	Detected	Detected	Detected	Detected	Undetected	Detected	Detected	Undetected	Detected	Undetected	Detected
hsa-miR-32-5p	MIMAT0000090	UAUUGCACAUUACUAAGUUGCA	31.8181818181818	Present	Present	Present	Present	Present	5	No	Detected	Detected	Detected	Detected	Detected	Detected	Detected	Detected	Detected	Detected	Detected	Detected	Detected	Detected	Detected	Detected	Detected	Detected	Detected	Detected	Detected	Undetected	Detected	Undetected	Undetected	Undetected	Undetected	Undetected	Undetected	Undetected	Undetected	Undetected	Undetected	Undetected	Undetected	Undetected	Undetected	Undetected	Undetected
hsa-miR-3200-3p	MIMAT0015085	CACCUUGCGCUACUCAGGUCUG	59.0909090909091	Absent	Absent	Present	Absent	Absent	1	No	Absent	Absent	Absent	Absent	Absent	Absent	Absent	Absent	Absent	Absent	Absent	Absent	Absent	Absent	Absent	Absent	Absent	Absent	Absent	Absent	Absent	Absent	Absent	Absent	Absent	Absent	Absent	Absent	Absent	Absent	Absent	Absent	Absent	Absent	Absent	Absent	Absent	Absent	Absent
hsa-miR-3200-5p	MIMAT0017392	AAUCUGAGAAGGCGCACAAGGU	50	Absent	Absent	Present	Present	Absent	2	No	Absent	Absent	Absent	Absent	Absent	Absent	Absent	Absent	Absent	Absent	Absent	Absent	Absent	Absent	Absent	Absent	Absent	Absent	Absent	Absent	Absent	Absent	Absent	Absent	Absent	Absent	Absent	Absent	Absent	Absent	Absent	Absent	Absent	Absent	Absent	Absent	Absent	Absent	Absent
hsa-miR-3201	MIMAT0015086	GGGAUAUGAAGAAAAAU	29.4117647058824	Absent	Absent	Absent	Present	Absent	1	No	Absent	Absent	Absent	Absent	Absent	Absent	Absent	Absent	Absent	Absent	Absent	Absent	Absent	Absent	Absent	Absent	Absent	Absent	Absent	Absent	Absent	Absent	Absent	Absent	Absent	Absent	Absent	Absent	Absent	Absent	Absent	Absent	Absent	Absent	Absent	Absent	Absent	Absent	Absent
hsa-miR-3202	MIMAT0015089	UGGAAGGGAGAAGAGCUUUAAU	40.9090909090909	Absent	Absent	Present	Present	Absent	2	No	Absent	Absent	Absent	Absent	Absent	Absent	Absent	Absent	Absent	Absent	Absent	Absent	Absent	Absent	Absent	Absent	Absent	Absent	Absent	Absent	Absent	Absent	Absent	Absent	Absent	Absent	Absent	Absent	Absent	Absent	Absent	Absent	Absent	Absent	Absent	Absent	Absent	Absent	Absent
hsa-miR-320a	MIMAT0000510	AAAAGCUGGGUUGAGAGGGCGA	54.5454545454545	Present	Present	Present	Present	Present	5	No	Detected	Detected	Detected	Detected	Detected	Detected	Detected	Detected	Detected	Undetected	Detected	Detected	Detected	Detected	Detected	Detected	Detected	Detected	Detected	Detected	Detected	Detected	Detected	Undetected	Undetected	Detected	Undetected	Undetected	Detected	Detected	Detected	Detected	Detected	Detected	Undetected	Detected	Detected	Detected	Detected
hsa-miR-320b	MIMAT0005792	AAAAGCUGGGUUGAGAGGGCAA	50	Present	Present	Present	Present	Present	5	No	Detected	Detected	Detected	Detected	Undetected	Detected	Detected	Detected	Detected	Detected	Detected	Detected	Detected	Detected	Detected	Detected	Detected	Detected	Detected	Detected	Detected	Detected	Detected	Undetected	Undetected	Detected	Undetected	Undetected	Undetected	Undetected	Undetected	Undetected	Detected	Undetected	Undetected	Undetected	Undetected	Undetected	Detected
hsa-miR-320c	MIMAT0005793	AAAAGCUGGGUUGAGAGGGU	50	Absent	Absent	Present	Present	Present	3	No	Absent	Absent	Absent	Absent	Absent	Absent	Absent	Absent	Absent	Absent	Absent	Absent	Absent	Absent	Absent	Absent	Absent	Absent	Absent	Absent	Absent	Absent	Absent	Absent	Absent	Absent	Absent	Absent	Absent	Absent	Absent	Absent	Absent	Absent	Absent	Absent	Absent	Absent	Absent
hsa-miR-320d	MIMAT0006764	AAAAGCUGGGUUGAGAGGA	47.3684210526316	Absent	Absent	Present	Present	Present	3	No	Absent	Absent	Absent	Absent	Absent	Absent	Absent	Absent	Absent	Absent	Absent	Absent	Absent	Absent	Absent	Absent	Absent	Absent	Absent	Absent	Absent	Absent	Absent	Absent	Absent	Absent	Absent	Absent	Absent	Absent	Absent	Absent	Absent	Absent	Absent	Absent	Absent	Absent	Absent
hsa-miR-320e	MIMAT0015072	AAAGCUGGGUUGAGAAGG	50	Absent	Absent	Present	Present	Absent	2	No	Absent	Absent	Absent	Absent	Absent	Absent	Absent	Absent	Absent	Absent	Absent	Absent	Absent	Absent	Absent	Absent	Absent	Absent	Absent	Absent	Absent	Absent	Absent	Absent	Absent	Absent	Absent	Absent	Absent	Absent	Absent	Absent	Absent	Absent	Absent	Absent	Absent	Absent	Absent
hsa-miR-323a-3p	MIMAT0000755	CACAUUACACGGUCGACCUCU	52.3809523809524	Present	Present	Present	Present	Present	5	No	Detected	Detected	Detected	Undetected	Detected	Detected	Detected	Detected	Undetected	Detected	Detected	Detected	Detected	Detected	Detected	Detected	Detected	Detected	Detected	Detected	Detected	Detected	Detected	Detected	Detected	Detected	Detected	Detected	Detected	Detected	Detected	Detected	Detected	Undetected	Detected	Detected	Detected	Undetected	Detected
hsa-miR-323a-5p	MIMAT0004696	AGGUGGUCCGUGGCGCGUUCGC	72.7272727272727	Absent	Absent	Present	Present	Present	3	No	Absent	Absent	Absent	Absent	Absent	Absent	Absent	Absent	Absent	Absent	Absent	Absent	Absent	Absent	Absent	Absent	Absent	Absent	Absent	Absent	Absent	Absent	Absent	Absent	Absent	Absent	Absent	Absent	Absent	Absent	Absent	Absent	Absent	Absent	Absent	Absent	Absent	Absent	Absent
hsa-miR-323b-3p	MIMAT0015050	CCCAAUACACGGUCGACCUCUU	54.5454545454545	Absent	Absent	Present	Present	Absent	2	No	Absent	Absent	Absent	Absent	Absent	Absent	Absent	Absent	Absent	Absent	Absent	Absent	Absent	Absent	Absent	Absent	Absent	Absent	Absent	Absent	Absent	Absent	Absent	Absent	Absent	Absent	Absent	Absent	Absent	Absent	Absent	Absent	Absent	Absent	Absent	Absent	Absent	Absent	Absent
hsa-miR-323b-5p	MIMAT0001630	AGGUUGUCCGUGGUGAGUUCGCA	56.5217391304348	Present	Present	Present	Present	Present	5	No	Undetected	Undetected	Undetected	Undetected	Undetected	Undetected	Undetected	Undetected	Undetected	Undetected	Undetected	Undetected	Undetected	Undetected	Undetected	Undetected	Undetected	Undetected	Undetected	Undetected	Undetected	Undetected	Undetected	Undetected	Undetected	Undetected	Undetected	Undetected	Undetected	Undetected	Undetected	Undetected	Undetected	Undetected	Undetected	Undetected	Undetected	Undetected	Undetected
hsa-miR-324-3p	MIMAT0000762	ACUGCCCCAGGUGCUGCUGG	70	Present	Present	Present	Present	Present	5	No	Detected	Detected	Detected	Detected	Detected	Detected	Detected	Detected	Detected	Detected	Detected	Detected	Detected	Detected	Detected	Detected	Detected	Detected	Detected	Detected	Detected	Detected	Detected	Detected	Undetected	Undetected	Undetected	Detected	Detected	Undetected	Undetected	Detected	Detected	Undetected	Undetected	Undetected	Undetected	Undetected	Undetected
hsa-miR-324-5p	MIMAT0000761	CGCAUCCCCUAGGGCAUUGGUGU	60.8695652173913	Present	Present	Present	Present	Present	5	No	Detected	Detected	Detected	Detected	Detected	Detected	Detected	Detected	Detected	Detected	Detected	Detected	Detected	Detected	Detected	Detected	Detected	Detected	Detected	Detected	Detected	Detected	Detected	Detected	Detected	Detected	Detected	Detected	Detected	Detected	Detected	Detected	Detected	Detected	Detected	Detected	Detected	Detected	Detected
hsa-miR-325	MIMAT0000771	CCUAGUAGGUGUCCAGUAAGUGU	47.8260869565217	Present	Present	Present	Present	Present	5	No	Undetected	Undetected	Undetected	Undetected	Undetected	Undetected	Undetected	Undetected	Undetected	Undetected	Undetected	Undetected	Undetected	Undetected	Undetected	Undetected	Undetected	Undetected	Undetected	Undetected	Undetected	Undetected	Undetected	Detected	Detected	Detected	Detected	Undetected	Detected	Undetected	Detected	Detected	Detected	Detected	Detected	Detected	Detected	Undetected	Detected
hsa-miR-326	MIMAT0000756	CCUCUGGGCCCUUCCUCCAG	70	Present	Present	Present	Present	Present	5	No	Detected	Detected	Detected	Detected	Detected	Detected	Detected	Detected	Undetected	Undetected	Detected	Detected	Detected	Detected	Detected	Detected	Detected	Detected	Detected	Detected	Detected	Detected	Detected	Detected	Detected	Detected	Detected	Detected	Detected	Detected	Detected	Detected	Detected	Detected	Detected	Detected	Detected	Detected	Detected
hsa-miR-328-3p	MIMAT0000752	CUGGCCCUCUCUGCCCUUCCGU	68.1818181818182	Present	Present	Present	Present	Present	5	No	Detected	Detected	Detected	Detected	Detected	Detected	Detected	Detected	Detected	Detected	Detected	Detected	Detected	Detected	Detected	Detected	Detected	Detected	Detected	Detected	Detected	Detected	Detected	Detected	Detected	Detected	Detected	Detected	Detected	Detected	Detected	Detected	Detected	Detected	Detected	Detected	Detected	Detected	Detected
hsa-miR-328-5p	MIMAT0026486	GGGGGGGCAGGAGGGGCUCAGGG	82.6086956521739	Absent	Absent	Present	Absent	Absent	1	No	Absent	Absent	Absent	Absent	Absent	Absent	Absent	Absent	Absent	Absent	Absent	Absent	Absent	Absent	Absent	Absent	Absent	Absent	Absent	Absent	Absent	Absent	Absent	Absent	Absent	Absent	Absent	Absent	Absent	Absent	Absent	Absent	Absent	Absent	Absent	Absent	Absent	Absent	Absent
hsa-miR-329-3p	MIMAT0001629	AACACACCUGGUUAACCUCUUU	40.9090909090909	Present	Present	Present	Present	Present	5	No	Detected	Detected	Detected	Undetected	Detected	Detected	Detected	Detected	Undetected	Detected	Detected	Detected	Detected	Detected	Detected	Detected	Detected	Detected	Detected	Detected	Detected	Undetected	Detected	Detected	Detected	Detected	Undetected	Detected	Detected	Detected	Detected	Detected	Detected	Undetected	Detected	Undetected	Detected	Undetected	Undetected
hsa-miR-329-5p	MIMAT0026555	GAGGUUUUCUGGGUUUCUGUUUC	43.4782608695652	Absent	Absent	Present	Present	Absent	2	No	Absent	Absent	Absent	Absent	Absent	Absent	Absent	Absent	Absent	Absent	Absent	Absent	Absent	Absent	Absent	Absent	Absent	Absent	Absent	Absent	Absent	Absent	Absent	Absent	Absent	Absent	Absent	Absent	Absent	Absent	Absent	Absent	Absent	Absent	Absent	Absent	Absent	Absent	Absent
hsa-miR-330-3p	MIMAT0000751	GCAAAGCACACGGCCUGCAGAGA	60.8695652173913	Present	Present	Present	Present	Present	5	No	Undetected	Detected	Detected	Detected	Detected	Detected	Detected	Detected	Detected	Detected	Detected	Detected	Detected	Detected	Detected	Detected	Detected	Detected	Detected	Detected	Detected	Detected	Detected	Detected	Undetected	Detected	Undetected	Detected	Detected	Undetected	Undetected	Undetected	Detected	Detected	Undetected	Detected	Detected	Detected	Detected
hsa-miR-330-5p	MIMAT0004693	UCUCUGGGCCUGUGUCUUAGGC	59.0909090909091	Present	Present	Present	Present	Present	5	No	Undetected	Undetected	Undetected	Undetected	Undetected	Undetected	Undetected	Undetected	Undetected	Undetected	Undetected	Undetected	Undetected	Undetected	Undetected	Undetected	Undetected	Undetected	Undetected	Undetected	Undetected	Undetected	Undetected	Undetected	Undetected	Undetected	Undetected	Undetected	Undetected	Undetected	Undetected	Undetected	Undetected	Undetected	Undetected	Undetected	Undetected	Undetected	Undetected
hsa-miR-331-3p	MIMAT0000760	GCCCCUGGGCCUAUCCUAGAA	61.9047619047619	Present	Present	Present	Present	Present	5	No	Detected	Detected	Detected	Detected	Detected	Detected	Detected	Detected	Detected	Detected	Detected	Detected	Detected	Detected	Detected	Detected	Detected	Detected	Detected	Detected	Detected	Detected	Detected	Detected	Detected	Undetected	Detected	Detected	Detected	Undetected	Detected	Detected	Detected	Undetected	Detected	Undetected	Undetected	Undetected	Detected
hsa-miR-331-5p	MIMAT0004700	CUAGGUAUGGUCCCAGGGAUCC	59.0909090909091	Present	Present	Present	Present	Present	5	No	Undetected	Detected	Undetected	Detected	Detected	Undetected	Undetected	Undetected	Undetected	Undetected	Undetected	Undetected	Detected	Undetected	Undetected	Undetected	Detected	Undetected	Undetected	Undetected	Undetected	Undetected	Undetected	Undetected	Undetected	Undetected	Undetected	Undetected	Undetected	Undetected	Undetected	Undetected	Undetected	Undetected	Undetected	Undetected	Undetected	Undetected	Undetected
hsa-miR-335-3p	MIMAT0004703	UUUUUCAUUAUUGCUCCUGACC	36.3636363636364	Present	Present	Present	Present	Present	5	No	Detected	Detected	Undetected	Undetected	Detected	Undetected	Undetected	Undetected	Undetected	Undetected	Undetected	Undetected	Undetected	Undetected	Detected	Undetected	Detected	Undetected	Undetected	Undetected	Undetected	Detected	Detected	Detected	Undetected	Detected	Undetected	Detected	Detected	Undetected	Undetected	Detected	Detected	Detected	Detected	Undetected	Detected	Undetected	Detected
hsa-miR-335-5p	MIMAT0000765	UCAAGAGCAAUAACGAAAAAUGU	30.4347826086957	Present	Present	Present	Present	Present	5	No	Detected	Detected	Detected	Detected	Detected	Detected	Detected	Detected	Detected	Undetected	Detected	Detected	Detected	Detected	Detected	Detected	Detected	Detected	Detected	Detected	Detected	Detected	Detected	Detected	Detected	Detected	Detected	Detected	Detected	Detected	Detected	Detected	Detected	Detected	Detected	Detected	Detected	Detected	Detected
hsa-miR-337-3p	MIMAT0000754	CUCCUAUAUGAUGCCUUUCUUC	40.9090909090909	Present	Present	Present	Present	Present	5	No	Detected	Detected	Undetected	Undetected	Detected	Detected	Detected	Detected	Undetected	Detected	Undetected	Undetected	Detected	Detected	Detected	Undetected	Detected	Detected	Detected	Detected	Detected	Undetected	Detected	Undetected	Undetected	Undetected	Undetected	Undetected	Undetected	Undetected	Undetected	Undetected	Undetected	Undetected	Undetected	Undetected	Undetected	Undetected	Undetected
hsa-miR-337-5p	MIMAT0004695	GAACGGCUUCAUACAGGAGUU	47.6190476190476	Present	Present	Present	Present	Present	5	No	Detected	Detected	Detected	Detected	Detected	Detected	Detected	Detected	Detected	Detected	Detected	Detected	Detected	Detected	Detected	Detected	Detected	Detected	Detected	Detected	Undetected	Detected	Detected	Detected	Detected	Detected	Detected	Detected	Detected	Detected	Detected	Detected	Detected	Detected	Detected	Detected	Detected	Detected	Detected
hsa-miR-338-3p	MIMAT0000763	UCCAGCAUCAGUGAUUUUGUUG	40.9090909090909	Present	Present	Present	Present	Present	5	No	Detected	Undetected	Undetected	Undetected	Undetected	Detected	Detected	Detected	Detected	Undetected	Undetected	Undetected	Detected	Undetected	Undetected	Undetected	Undetected	Detected	Detected	Undetected	Undetected	Undetected	Undetected	Detected	Detected	Detected	Detected	Detected	Detected	Detected	Detected	Detected	Detected	Detected	Detected	Detected	Detected	Detected	Detected
hsa-miR-338-5p	MIMAT0004701	AACAAUAUCCUGGUGCUGAGUG	45.4545454545455	Absent	Present	Present	Absent	Present	3	No	Absent	Absent	Absent	Absent	Absent	Absent	Absent	Absent	Absent	Absent	Absent	Absent	Absent	Absent	Absent	Absent	Absent	Absent	Absent	Absent	Absent	Absent	Absent	Undetected	Undetected	Undetected	Undetected	Undetected	Undetected	Undetected	Undetected	Undetected	Undetected	Undetected	Undetected	Undetected	Detected	Undetected	Detected
hsa-miR-339-3p	MIMAT0004702	UGAGCGCCUCGACGACAGAGCCG	69.5652173913043	Present	Present	Present	Present	Present	5	No	Detected	Detected	Detected	Detected	Detected	Detected	Detected	Detected	Detected	Detected	Detected	Detected	Detected	Detected	Detected	Detected	Detected	Detected	Detected	Detected	Detected	Detected	Detected	Detected	Detected	Detected	Detected	Detected	Detected	Detected	Detected	Detected	Detected	Detected	Detected	Detected	Detected	Detected	Detected
hsa-miR-339-5p	MIMAT0000764	UCCCUGUCCUCCAGGAGCUCACG	65.2173913043478	Present	Present	Present	Present	Present	5	No	Detected	Detected	Detected	Detected	Detected	Detected	Detected	Detected	Detected	Undetected	Detected	Detected	Detected	Detected	Detected	Detected	Detected	Detected	Detected	Detected	Undetected	Detected	Detected	Detected	Detected	Detected	Detected	Detected	Detected	Detected	Detected	Detected	Detected	Detected	Detected	Detected	Detected	Detected	Detected
hsa-miR-33a-3p	MIMAT0004506	CAAUGUUUCCACAGUGCAUCAC	45.4545454545455	Present	Present	Present	Present	Present	5	No	Detected	Detected	Undetected	Detected	Detected	Detected	Detected	Detected	Undetected	Detected	Detected	Detected	Detected	Detected	Detected	Undetected	Detected	Detected	Detected	Undetected	Undetected	Detected	Detected	Undetected	Undetected	Undetected	Undetected	Undetected	Undetected	Undetected	Undetected	Undetected	Undetected	Undetected	Undetected	Undetected	Undetected	Undetected	Undetected
hsa-miR-33a-5p	MIMAT0000091	GUGCAUUGUAGUUGCAUUGCA	42.8571428571429	Present	Present	Present	Present	Present	5	No	Detected	Undetected	Undetected	Undetected	Undetected	Undetected	Undetected	Undetected	Undetected	Undetected	Undetected	Undetected	Undetected	Detected	Undetected	Undetected	Undetected	Undetected	Undetected	Undetected	Undetected	Undetected	Undetected	Detected	Detected	Detected	Detected	Detected	Detected	Detected	Detected	Detected	Detected	Detected	Detected	Detected	Detected	Detected	Detected
hsa-miR-33b-3p	MIMAT0004811	CAGUGCCUCGGCAGUGCAGCCC	72.7272727272727	Absent	Absent	Absent	Present	Present	2	No	Absent	Absent	Absent	Absent	Absent	Absent	Absent	Absent	Absent	Absent	Absent	Absent	Absent	Absent	Absent	Absent	Absent	Absent	Absent	Absent	Absent	Absent	Absent	Absent	Absent	Absent	Absent	Absent	Absent	Absent	Absent	Absent	Absent	Absent	Absent	Absent	Absent	Absent	Absent
hsa-miR-33b-5p	MIMAT0003301	GUGCAUUGCUGUUGCAUUGC	50	Present	Present	Present	Present	Present	5	No	Undetected	Undetected	Undetected	Undetected	Undetected	Undetected	Undetected	Undetected	Undetected	Undetected	Undetected	Undetected	Undetected	Undetected	Undetected	Undetected	Undetected	Undetected	Undetected	Undetected	Undetected	Undetected	Undetected	Detected	Detected	Detected	Detected	Detected	Detected	Detected	Detected	Detected	Detected	Detected	Detected	Undetected	Detected	Detected	Detected
hsa-miR-340-3p	MIMAT0000750	UCCGUCUCAGUUACUUUAUAGC	40.9090909090909	Present	Present	Present	Present	Present	5	No	Detected	Detected	Detected	Detected	Detected	Detected	Detected	Detected	Detected	Detected	Detected	Detected	Detected	Detected	Detected	Detected	Detected	Detected	Detected	Detected	Detected	Detected	Detected	Undetected	Undetected	Undetected	Undetected	Undetected	Undetected	Undetected	Undetected	Undetected	Undetected	Undetected	Undetected	Undetected	Undetected	Undetected	Undetected
hsa-miR-340-5p	MIMAT0004692	UUAUAAAGCAAUGAGACUGAUU	27.2727272727273	Present	Present	Present	Present	Present	5	No	Detected	Detected	Detected	Detected	Detected	Detected	Detected	Detected	Detected	Detected	Detected	Detected	Detected	Detected	Detected	Detected	Detected	Detected	Detected	Detected	Detected	Detected	Detected	Detected	Detected	Detected	Detected	Detected	Detected	Detected	Detected	Detected	Detected	Detected	Detected	Detected	Detected	Detected	Detected
hsa-miR-342-3p	MIMAT0000753	UCUCACACAGAAAUCGCACCCGU	52.1739130434783	Present	Present	Present	Present	Present	5	No	Detected	Detected	Detected	Detected	Detected	Detected	Detected	Detected	Detected	Detected	Detected	Detected	Detected	Detected	Detected	Detected	Detected	Detected	Detected	Detected	Detected	Detected	Detected	Detected	Detected	Detected	Detected	Detected	Detected	Detected	Detected	Detected	Detected	Undetected	Detected	Detected	Detected	Detected	Detected
hsa-miR-342-5p	MIMAT0004694	AGGGGUGCUAUCUGUGAUUGA	47.6190476190476	Present	Present	Present	Present	Present	5	No	Undetected	Undetected	Undetected	Undetected	Undetected	Undetected	Undetected	Undetected	Undetected	Undetected	Undetected	Undetected	Undetected	Undetected	Undetected	Undetected	Undetected	Undetected	Undetected	Undetected	Undetected	Undetected	Undetected	Undetected	Undetected	Undetected	Undetected	Undetected	Undetected	Undetected	Undetected	Undetected	Undetected	Undetected	Undetected	Undetected	Undetected	Undetected	Undetected
hsa-miR-345-3p	MIMAT0022698	GCCCUGAACGAGGGGUCUGGAG	68.1818181818182	Absent	Absent	Present	Present	Absent	2	No	Absent	Absent	Absent	Absent	Absent	Absent	Absent	Absent	Absent	Absent	Absent	Absent	Absent	Absent	Absent	Absent	Absent	Absent	Absent	Absent	Absent	Absent	Absent	Absent	Absent	Absent	Absent	Absent	Absent	Absent	Absent	Absent	Absent	Absent	Absent	Absent	Absent	Absent	Absent
hsa-miR-345-5p	MIMAT0000772	GCUGACUCCUAGUCCAGGGCUC	63.6363636363636	Present	Present	Present	Present	Present	5	No	Detected	Detected	Detected	Detected	Detected	Detected	Detected	Detected	Detected	Detected	Detected	Detected	Detected	Detected	Detected	Detected	Detected	Detected	Detected	Detected	Detected	Detected	Detected	Detected	Undetected	Detected	Detected	Detected	Detected	Detected	Detected	Detected	Detected	Detected	Detected	Undetected	Detected	Detected	Detected
hsa-miR-346	MIMAT0000773	UGUCUGCCCGCAUGCCUGCCUCU	65.2173913043478	Present	Present	Absent	Present	Present	4	No	Undetected	Undetected	Undetected	Undetected	Undetected	Undetected	Undetected	Undetected	Undetected	Undetected	Undetected	Undetected	Undetected	Undetected	Undetected	Undetected	Undetected	Undetected	Undetected	Undetected	Undetected	Undetected	Undetected	Undetected	Undetected	Undetected	Undetected	Undetected	Undetected	Undetected	Undetected	Undetected	Undetected	Undetected	Undetected	Undetected	Undetected	Undetected	Undetected
hsa-miR-34a-3p	MIMAT0004557	CAAUCAGCAAGUAUACUGCCCU	45.4545454545455	Present	Present	Absent	Present	Present	4	No	Undetected	Undetected	Detected	Detected	Detected	Undetected	Detected	Detected	Detected	Undetected	Detected	Detected	Undetected	Detected	Undetected	Undetected	Undetected	Detected	Detected	Undetected	Undetected	Undetected	Undetected	Undetected	Undetected	Undetected	Undetected	Undetected	Undetected	Undetected	Undetected	Undetected	Undetected	Undetected	Undetected	Undetected	Undetected	Undetected	Undetected
hsa-miR-34a-5p	MIMAT0000255	UGGCAGUGUCUUAGCUGGUUGU	50	Present	Present	Present	Present	Present	5	No	Detected	Detected	Undetected	Undetected	Detected	Detected	Detected	Detected	Undetected	Undetected	Detected	Detected	Undetected	Undetected	Detected	Undetected	Detected	Detected	Detected	Detected	Undetected	Detected	Detected	Detected	Undetected	Undetected	Undetected	Detected	Detected	Undetected	Undetected	Detected	Detected	Undetected	Detected	Undetected	Undetected	Undetected	Undetected
hsa-miR-34b-3p	MIMAT0004676	CAAUCACUAACUCCACUGCCAU	45.4545454545455	Present	Present	Absent	Present	Present	4	No	Undetected	Undetected	Undetected	Undetected	Undetected	Undetected	Undetected	Undetected	Undetected	Undetected	Undetected	Undetected	Undetected	Undetected	Detected	Undetected	Undetected	Undetected	Undetected	Undetected	Undetected	Undetected	Undetected	Undetected	Undetected	Undetected	Undetected	Undetected	Undetected	Undetected	Undetected	Undetected	Undetected	Undetected	Undetected	Undetected	Undetected	Undetected	Undetected
hsa-miR-34b-5p	MIMAT0000685	UAGGCAGUGUCAUUAGCUGAUUG	43.4782608695652	Present	Present	Present	Present	Present	5	No	Detected	Undetected	Undetected	Undetected	Undetected	Undetected	Undetected	Undetected	Undetected	Undetected	Undetected	Undetected	Undetected	Undetected	Undetected	Undetected	Undetected	Undetected	Undetected	Undetected	Undetected	Undetected	Undetected	Undetected	Undetected	Undetected	Undetected	Undetected	Undetected	Undetected	Undetected	Undetected	Undetected	Undetected	Undetected	Undetected	Undetected	Undetected	Undetected
hsa-miR-34c-3p	MIMAT0004677	AAUCACUAACCACACGGCCAGG	54.5454545454545	Absent	Present	Present	Present	Present	4	No	Absent	Absent	Absent	Absent	Absent	Absent	Absent	Absent	Absent	Absent	Absent	Absent	Absent	Absent	Absent	Absent	Absent	Absent	Absent	Absent	Absent	Absent	Absent	Undetected	Undetected	Undetected	Undetected	Undetected	Undetected	Undetected	Undetected	Undetected	Undetected	Undetected	Undetected	Undetected	Undetected	Undetected	Undetected
hsa-miR-34c-5p	MIMAT0000686	AGGCAGUGUAGUUAGCUGAUUGC	47.8260869565217	Present	Present	Present	Present	Present	5	No	Detected	Undetected	Undetected	Undetected	Undetected	Undetected	Undetected	Undetected	Undetected	Undetected	Undetected	Undetected	Undetected	Undetected	Undetected	Undetected	Undetected	Undetected	Undetected	Undetected	Undetected	Undetected	Undetected	Undetected	Undetected	Undetected	Undetected	Undetected	Undetected	Undetected	Undetected	Undetected	Undetected	Undetected	Undetected	Undetected	Undetected	Undetected	Undetected
hsa-miR-3605-3p	MIMAT0017982	CCUCCGUGUUACCUGUCCUCUAG	56.5217391304348	Absent	Absent	Present	Present	Absent	2	No	Absent	Absent	Absent	Absent	Absent	Absent	Absent	Absent	Absent	Absent	Absent	Absent	Absent	Absent	Absent	Absent	Absent	Absent	Absent	Absent	Absent	Absent	Absent	Absent	Absent	Absent	Absent	Absent	Absent	Absent	Absent	Absent	Absent	Absent	Absent	Absent	Absent	Absent	Absent
hsa-miR-3605-5p	MIMAT0017981	UGAGGAUGGAUAGCAAGGAAGCC	52.1739130434783	Absent	Absent	Present	Present	Absent	2	No	Absent	Absent	Absent	Absent	Absent	Absent	Absent	Absent	Absent	Absent	Absent	Absent	Absent	Absent	Absent	Absent	Absent	Absent	Absent	Absent	Absent	Absent	Absent	Absent	Absent	Absent	Absent	Absent	Absent	Absent	Absent	Absent	Absent	Absent	Absent	Absent	Absent	Absent	Absent
hsa-miR-3606-3p	MIMAT0022965	AAAAUUUCUUUCACUACUUAG	23.8095238095238	Absent	Absent	Present	Present	Absent	2	No	Absent	Absent	Absent	Absent	Absent	Absent	Absent	Absent	Absent	Absent	Absent	Absent	Absent	Absent	Absent	Absent	Absent	Absent	Absent	Absent	Absent	Absent	Absent	Absent	Absent	Absent	Absent	Absent	Absent	Absent	Absent	Absent	Absent	Absent	Absent	Absent	Absent	Absent	Absent
hsa-miR-3606-5p	MIMAT0017983	UUAGUGAAGGCUAUUUUAAUU	23.8095238095238	Absent	Absent	Absent	Present	Absent	1	No	Absent	Absent	Absent	Absent	Absent	Absent	Absent	Absent	Absent	Absent	Absent	Absent	Absent	Absent	Absent	Absent	Absent	Absent	Absent	Absent	Absent	Absent	Absent	Absent	Absent	Absent	Absent	Absent	Absent	Absent	Absent	Absent	Absent	Absent	Absent	Absent	Absent	Absent	Absent
hsa-miR-3607-3p	MIMAT0017985	ACUGUAAACGCUUUCUGAUG	40	Absent	Absent	Absent	Present	Absent	1	No	Absent	Absent	Absent	Absent	Absent	Absent	Absent	Absent	Absent	Absent	Absent	Absent	Absent	Absent	Absent	Absent	Absent	Absent	Absent	Absent	Absent	Absent	Absent	Absent	Absent	Absent	Absent	Absent	Absent	Absent	Absent	Absent	Absent	Absent	Absent	Absent	Absent	Absent	Absent
hsa-miR-3607-5p	MIMAT0017984	GCAUGUGAUGAAGCAAAUCAGU	40.9090909090909	Absent	Absent	Present	Present	Absent	2	No	Absent	Absent	Absent	Absent	Absent	Absent	Absent	Absent	Absent	Absent	Absent	Absent	Absent	Absent	Absent	Absent	Absent	Absent	Absent	Absent	Absent	Absent	Absent	Absent	Absent	Absent	Absent	Absent	Absent	Absent	Absent	Absent	Absent	Absent	Absent	Absent	Absent	Absent	Absent
hsa-miR-3609	MIMAT0017986	CAAAGUGAUGAGUAAUACUGGCUG	41.6666666666667	Absent	Absent	Present	Present	Absent	2	No	Absent	Absent	Absent	Absent	Absent	Absent	Absent	Absent	Absent	Absent	Absent	Absent	Absent	Absent	Absent	Absent	Absent	Absent	Absent	Absent	Absent	Absent	Absent	Absent	Absent	Absent	Absent	Absent	Absent	Absent	Absent	Absent	Absent	Absent	Absent	Absent	Absent	Absent	Absent
hsa-miR-361-3p	MIMAT0004682	UCCCCCAGGUGUGAUUCUGAUUU	47.8260869565217	Present	Present	Present	Present	Present	5	No	Detected	Detected	Detected	Detected	Detected	Detected	Undetected	Detected	Undetected	Detected	Detected	Detected	Detected	Detected	Detected	Undetected	Undetected	Undetected	Detected	Undetected	Undetected	Detected	Detected	Detected	Detected	Detected	Detected	Detected	Detected	Detected	Detected	Detected	Detected	Detected	Detected	Detected	Detected	Detected	Detected
hsa-miR-361-5p	MIMAT0000703	UUAUCAGAAUCUCCAGGGGUAC	45.4545454545455	Present	Present	Present	Present	Present	5	No	Detected	Detected	Detected	Detected	Detected	Detected	Detected	Detected	Detected	Detected	Detected	Detected	Detected	Detected	Detected	Detected	Detected	Detected	Detected	Detected	Detected	Detected	Detected	Detected	Detected	Detected	Detected	Detected	Detected	Detected	Detected	Detected	Detected	Detected	Detected	Detected	Detected	Detected	Detected
hsa-miR-3611	MIMAT0017988	UUGUGAAGAAAGAAAUUCUUA	23.8095238095238	Absent	Absent	Present	Present	Absent	2	No	Absent	Absent	Absent	Absent	Absent	Absent	Absent	Absent	Absent	Absent	Absent	Absent	Absent	Absent	Absent	Absent	Absent	Absent	Absent	Absent	Absent	Absent	Absent	Absent	Absent	Absent	Absent	Absent	Absent	Absent	Absent	Absent	Absent	Absent	Absent	Absent	Absent	Absent	Absent
hsa-miR-3612	MIMAT0017989	AGGAGGCAUCUUGAGAAAUGGA	45.4545454545455	Absent	Absent	Absent	Present	Absent	1	No	Absent	Absent	Absent	Absent	Absent	Absent	Absent	Absent	Absent	Absent	Absent	Absent	Absent	Absent	Absent	Absent	Absent	Absent	Absent	Absent	Absent	Absent	Absent	Absent	Absent	Absent	Absent	Absent	Absent	Absent	Absent	Absent	Absent	Absent	Absent	Absent	Absent	Absent	Absent
hsa-miR-3613-3p	MIMAT0017991	ACAAAAAAAAAAGCCCAACCCUUC	37.5	Absent	Absent	Present	Present	Absent	2	No	Absent	Absent	Absent	Absent	Absent	Absent	Absent	Absent	Absent	Absent	Absent	Absent	Absent	Absent	Absent	Absent	Absent	Absent	Absent	Absent	Absent	Absent	Absent	Absent	Absent	Absent	Absent	Absent	Absent	Absent	Absent	Absent	Absent	Absent	Absent	Absent	Absent	Absent	Absent
hsa-miR-3613-5p	MIMAT0017990	UGUUGUACUUUUUUUUUUGUUC	22.7272727272727	Absent	Absent	Present	Present	Absent	2	No	Absent	Absent	Absent	Absent	Absent	Absent	Absent	Absent	Absent	Absent	Absent	Absent	Absent	Absent	Absent	Absent	Absent	Absent	Absent	Absent	Absent	Absent	Absent	Absent	Absent	Absent	Absent	Absent	Absent	Absent	Absent	Absent	Absent	Absent	Absent	Absent	Absent	Absent	Absent
hsa-miR-3614-3p	MIMAT0017993	UAGCCUUCAGAUCUUGGUGUUUU	39.1304347826087	Absent	Absent	Absent	Present	Absent	1	No	Absent	Absent	Absent	Absent	Absent	Absent	Absent	Absent	Absent	Absent	Absent	Absent	Absent	Absent	Absent	Absent	Absent	Absent	Absent	Absent	Absent	Absent	Absent	Absent	Absent	Absent	Absent	Absent	Absent	Absent	Absent	Absent	Absent	Absent	Absent	Absent	Absent	Absent	Absent
hsa-miR-3614-5p	MIMAT0017992	CCACUUGGAUCUGAAGGCUGCCC	60.8695652173913	Absent	Absent	Absent	Present	Absent	1	No	Absent	Absent	Absent	Absent	Absent	Absent	Absent	Absent	Absent	Absent	Absent	Absent	Absent	Absent	Absent	Absent	Absent	Absent	Absent	Absent	Absent	Absent	Absent	Absent	Absent	Absent	Absent	Absent	Absent	Absent	Absent	Absent	Absent	Absent	Absent	Absent	Absent	Absent	Absent
hsa-miR-3615	MIMAT0017994	UCUCUCGGCUCCUCGCGGCUC	71.4285714285714	Absent	Absent	Present	Absent	Absent	1	No	Absent	Absent	Absent	Absent	Absent	Absent	Absent	Absent	Absent	Absent	Absent	Absent	Absent	Absent	Absent	Absent	Absent	Absent	Absent	Absent	Absent	Absent	Absent	Absent	Absent	Absent	Absent	Absent	Absent	Absent	Absent	Absent	Absent	Absent	Absent	Absent	Absent	Absent	Absent
hsa-miR-3616-3p	MIMAT0017996	CGAGGGCAUUUCAUGAUGCAGGC	56.5217391304348	Absent	Absent	Present	Present	Absent	2	No	Absent	Absent	Absent	Absent	Absent	Absent	Absent	Absent	Absent	Absent	Absent	Absent	Absent	Absent	Absent	Absent	Absent	Absent	Absent	Absent	Absent	Absent	Absent	Absent	Absent	Absent	Absent	Absent	Absent	Absent	Absent	Absent	Absent	Absent	Absent	Absent	Absent	Absent	Absent
hsa-miR-3616-5p	MIMAT0017995	AUGAAGUGCACUCAUGAUAUGU	36.3636363636364	Absent	Absent	Absent	Present	Absent	1	No	Absent	Absent	Absent	Absent	Absent	Absent	Absent	Absent	Absent	Absent	Absent	Absent	Absent	Absent	Absent	Absent	Absent	Absent	Absent	Absent	Absent	Absent	Absent	Absent	Absent	Absent	Absent	Absent	Absent	Absent	Absent	Absent	Absent	Absent	Absent	Absent	Absent	Absent	Absent
hsa-miR-3617-3p	MIMAT0022966	CAUCAGCACCCUAUGUCCUUUCU	47.8260869565217	Absent	Absent	Present	Present	Absent	2	No	Absent	Absent	Absent	Absent	Absent	Absent	Absent	Absent	Absent	Absent	Absent	Absent	Absent	Absent	Absent	Absent	Absent	Absent	Absent	Absent	Absent	Absent	Absent	Absent	Absent	Absent	Absent	Absent	Absent	Absent	Absent	Absent	Absent	Absent	Absent	Absent	Absent	Absent	Absent
hsa-miR-3617-5p	MIMAT0017997	AAAGACAUAGUUGCAAGAUGGG	40.9090909090909	Absent	Absent	Present	Present	Absent	2	No	Absent	Absent	Absent	Absent	Absent	Absent	Absent	Absent	Absent	Absent	Absent	Absent	Absent	Absent	Absent	Absent	Absent	Absent	Absent	Absent	Absent	Absent	Absent	Absent	Absent	Absent	Absent	Absent	Absent	Absent	Absent	Absent	Absent	Absent	Absent	Absent	Absent	Absent	Absent
hsa-miR-3618	MIMAT0017998	UGUCUACAUUAAUGAAAAGAGC	31.8181818181818	Absent	Absent	Present	Present	Absent	2	No	Absent	Absent	Absent	Absent	Absent	Absent	Absent	Absent	Absent	Absent	Absent	Absent	Absent	Absent	Absent	Absent	Absent	Absent	Absent	Absent	Absent	Absent	Absent	Absent	Absent	Absent	Absent	Absent	Absent	Absent	Absent	Absent	Absent	Absent	Absent	Absent	Absent	Absent	Absent
hsa-miR-3619-3p	MIMAT0019219	GGGACCAUCCUGCCUGCUGUGG	68.1818181818182	Absent	Absent	Present	Present	Absent	2	No	Absent	Absent	Absent	Absent	Absent	Absent	Absent	Absent	Absent	Absent	Absent	Absent	Absent	Absent	Absent	Absent	Absent	Absent	Absent	Absent	Absent	Absent	Absent	Absent	Absent	Absent	Absent	Absent	Absent	Absent	Absent	Absent	Absent	Absent	Absent	Absent	Absent	Absent	Absent
hsa-miR-3619-5p	MIMAT0017999	UCAGCAGGCAGGCUGGUGCAGC	68.1818181818182	Absent	Absent	Absent	Present	Absent	1	No	Absent	Absent	Absent	Absent	Absent	Absent	Absent	Absent	Absent	Absent	Absent	Absent	Absent	Absent	Absent	Absent	Absent	Absent	Absent	Absent	Absent	Absent	Absent	Absent	Absent	Absent	Absent	Absent	Absent	Absent	Absent	Absent	Absent	Absent	Absent	Absent	Absent	Absent	Absent
hsa-miR-362-3p	MIMAT0004683	AACACACCUAUUCAAGGAUUCA	36.3636363636364	Present	Present	Present	Present	Present	5	No	Detected	Detected	Detected	Detected	Detected	Detected	Detected	Detected	Detected	Detected	Detected	Detected	Detected	Detected	Detected	Detected	Detected	Detected	Detected	Detected	Undetected	Detected	Detected	Detected	Undetected	Undetected	Undetected	Undetected	Undetected	Undetected	Undetected	Undetected	Undetected	Undetected	Detected	Undetected	Undetected	Undetected	Undetected
hsa-miR-362-5p	MIMAT0000705	AAUCCUUGGAACCUAGGUGUGAGU	45.8333333333333	Present	Present	Present	Present	Present	5	No	Detected	Detected	Detected	Detected	Detected	Detected	Detected	Detected	Detected	Detected	Detected	Detected	Detected	Detected	Detected	Detected	Detected	Detected	Detected	Detected	Undetected	Undetected	Detected	Detected	Detected	Detected	Undetected	Undetected	Detected	Undetected	Undetected	Undetected	Undetected	Undetected	Detected	Detected	Detected	Detected	Detected
hsa-miR-3620-3p	MIMAT0018001	UCACCCUGCAUCCCGCACCCAG	68.1818181818182	Absent	Absent	Present	Present	Absent	2	No	Absent	Absent	Absent	Absent	Absent	Absent	Absent	Absent	Absent	Absent	Absent	Absent	Absent	Absent	Absent	Absent	Absent	Absent	Absent	Absent	Absent	Absent	Absent	Absent	Absent	Absent	Absent	Absent	Absent	Absent	Absent	Absent	Absent	Absent	Absent	Absent	Absent	Absent	Absent
hsa-miR-3620-5p	MIMAT0022967	GUGGGCUGGGCUGGGCUGGGCC	81.8181818181818	Absent	Absent	Present	Absent	Absent	1	No	Absent	Absent	Absent	Absent	Absent	Absent	Absent	Absent	Absent	Absent	Absent	Absent	Absent	Absent	Absent	Absent	Absent	Absent	Absent	Absent	Absent	Absent	Absent	Absent	Absent	Absent	Absent	Absent	Absent	Absent	Absent	Absent	Absent	Absent	Absent	Absent	Absent	Absent	Absent
hsa-miR-3621	MIMAT0018002	CGCGGGUCGGGGUCUGCAGG	80	Absent	Absent	Present	Absent	Absent	1	No	Absent	Absent	Absent	Absent	Absent	Absent	Absent	Absent	Absent	Absent	Absent	Absent	Absent	Absent	Absent	Absent	Absent	Absent	Absent	Absent	Absent	Absent	Absent	Absent	Absent	Absent	Absent	Absent	Absent	Absent	Absent	Absent	Absent	Absent	Absent	Absent	Absent	Absent	Absent
hsa-miR-3622a-3p	MIMAT0018004	UCACCUGACCUCCCAUGCCUGU	59.0909090909091	Absent	Absent	Present	Absent	Absent	1	No	Absent	Absent	Absent	Absent	Absent	Absent	Absent	Absent	Absent	Absent	Absent	Absent	Absent	Absent	Absent	Absent	Absent	Absent	Absent	Absent	Absent	Absent	Absent	Absent	Absent	Absent	Absent	Absent	Absent	Absent	Absent	Absent	Absent	Absent	Absent	Absent	Absent	Absent	Absent
hsa-miR-3622a-5p	MIMAT0018003	CAGGCACGGGAGCUCAGGUGAG	68.1818181818182	Absent	Absent	Present	Absent	Absent	1	No	Absent	Absent	Absent	Absent	Absent	Absent	Absent	Absent	Absent	Absent	Absent	Absent	Absent	Absent	Absent	Absent	Absent	Absent	Absent	Absent	Absent	Absent	Absent	Absent	Absent	Absent	Absent	Absent	Absent	Absent	Absent	Absent	Absent	Absent	Absent	Absent	Absent	Absent	Absent
hsa-miR-3622b-3p	MIMAT0018006	UCACCUGAGCUCCCGUGCCUG	66.6666666666667	Absent	Absent	Present	Absent	Absent	1	No	Absent	Absent	Absent	Absent	Absent	Absent	Absent	Absent	Absent	Absent	Absent	Absent	Absent	Absent	Absent	Absent	Absent	Absent	Absent	Absent	Absent	Absent	Absent	Absent	Absent	Absent	Absent	Absent	Absent	Absent	Absent	Absent	Absent	Absent	Absent	Absent	Absent	Absent	Absent
hsa-miR-363-3p	MIMAT0000707	AAUUGCACGGUAUCCAUCUGUA	40.9090909090909	Present	Present	Present	Present	Present	5	No	Detected	Detected	Detected	Detected	Detected	Detected	Detected	Detected	Detected	Detected	Detected	Detected	Detected	Detected	Detected	Detected	Detected	Detected	Detected	Detected	Detected	Detected	Detected	Detected	Undetected	Undetected	Undetected	Detected	Detected	Undetected	Undetected	Detected	Detected	Undetected	Detected	Undetected	Detected	Undetected	Undetected
hsa-miR-363-5p	MIMAT0003385	CGGGUGGAUCACGAUGCAAUUU	50	Present	Present	Present	Present	Present	5	No	Undetected	Undetected	Undetected	Undetected	Undetected	Undetected	Undetected	Undetected	Undetected	Undetected	Undetected	Undetected	Undetected	Undetected	Undetected	Undetected	Undetected	Undetected	Undetected	Undetected	Undetected	Undetected	Undetected	Undetected	Undetected	Undetected	Undetected	Undetected	Undetected	Undetected	Undetected	Undetected	Undetected	Undetected	Undetected	Undetected	Undetected	Undetected	Undetected
hsa-miR-3646	MIMAT0018065	AAAAUGAAAUGAGCCCAGCCCA	45.4545454545455	Absent	Absent	Absent	Present	Absent	1	No	Absent	Absent	Absent	Absent	Absent	Absent	Absent	Absent	Absent	Absent	Absent	Absent	Absent	Absent	Absent	Absent	Absent	Absent	Absent	Absent	Absent	Absent	Absent	Absent	Absent	Absent	Absent	Absent	Absent	Absent	Absent	Absent	Absent	Absent	Absent	Absent	Absent	Absent	Absent
hsa-miR-3648	MIMAT0018068	AGCCGCGGGGAUCGCCGAGGG	80.9523809523809	Absent	Absent	Present	Present	Absent	2	No	Absent	Absent	Absent	Absent	Absent	Absent	Absent	Absent	Absent	Absent	Absent	Absent	Absent	Absent	Absent	Absent	Absent	Absent	Absent	Absent	Absent	Absent	Absent	Absent	Absent	Absent	Absent	Absent	Absent	Absent	Absent	Absent	Absent	Absent	Absent	Absent	Absent	Absent	Absent
hsa-miR-3649	MIMAT0018069	AGGGACCUGAGUGUCUAAG	52.6315789473684	Absent	Absent	Present	Present	Absent	2	No	Absent	Absent	Absent	Absent	Absent	Absent	Absent	Absent	Absent	Absent	Absent	Absent	Absent	Absent	Absent	Absent	Absent	Absent	Absent	Absent	Absent	Absent	Absent	Absent	Absent	Absent	Absent	Absent	Absent	Absent	Absent	Absent	Absent	Absent	Absent	Absent	Absent	Absent	Absent
hsa-miR-3650	MIMAT0018070	AGGUGUGUCUGUAGAGUCC	52.6315789473684	Absent	Absent	Absent	Present	Absent	1	No	Absent	Absent	Absent	Absent	Absent	Absent	Absent	Absent	Absent	Absent	Absent	Absent	Absent	Absent	Absent	Absent	Absent	Absent	Absent	Absent	Absent	Absent	Absent	Absent	Absent	Absent	Absent	Absent	Absent	Absent	Absent	Absent	Absent	Absent	Absent	Absent	Absent	Absent	Absent
hsa-miR-3651	MIMAT0018071	CAUAGCCCGGUCGCUGGUACAUGA	58.3333333333333	Absent	Absent	Present	Absent	Absent	1	No	Absent	Absent	Absent	Absent	Absent	Absent	Absent	Absent	Absent	Absent	Absent	Absent	Absent	Absent	Absent	Absent	Absent	Absent	Absent	Absent	Absent	Absent	Absent	Absent	Absent	Absent	Absent	Absent	Absent	Absent	Absent	Absent	Absent	Absent	Absent	Absent	Absent	Absent	Absent
hsa-miR-3652	MIMAT0018072	CGGCUGGAGGUGUGAGGA	66.6666666666667	Absent	Absent	Present	Present	Absent	2	No	Absent	Absent	Absent	Absent	Absent	Absent	Absent	Absent	Absent	Absent	Absent	Absent	Absent	Absent	Absent	Absent	Absent	Absent	Absent	Absent	Absent	Absent	Absent	Absent	Absent	Absent	Absent	Absent	Absent	Absent	Absent	Absent	Absent	Absent	Absent	Absent	Absent	Absent	Absent
hsa-miR-3653	NA	NA	0	Absent	Absent	Absent	Present	Absent	1	No	Absent	Absent	Absent	Absent	Absent	Absent	Absent	Absent	Absent	Absent	Absent	Absent	Absent	Absent	Absent	Absent	Absent	Absent	Absent	Absent	Absent	Absent	Absent	Absent	Absent	Absent	Absent	Absent	Absent	Absent	Absent	Absent	Absent	Absent	Absent	Absent	Absent	Absent	Absent
hsa-miR-3653-3p	MIMAT0018073	CUAAGAAGUUGACUGAAG	38.8888888888889	Absent	Absent	Present	Absent	Absent	1	No	Absent	Absent	Absent	Absent	Absent	Absent	Absent	Absent	Absent	Absent	Absent	Absent	Absent	Absent	Absent	Absent	Absent	Absent	Absent	Absent	Absent	Absent	Absent	Absent	Absent	Absent	Absent	Absent	Absent	Absent	Absent	Absent	Absent	Absent	Absent	Absent	Absent	Absent	Absent
hsa-miR-3653-5p	MIMAT0032110	CCUCCUGAUGAUUCUUCUUC	45	Absent	Absent	Present	Absent	Absent	1	No	Absent	Absent	Absent	Absent	Absent	Absent	Absent	Absent	Absent	Absent	Absent	Absent	Absent	Absent	Absent	Absent	Absent	Absent	Absent	Absent	Absent	Absent	Absent	Absent	Absent	Absent	Absent	Absent	Absent	Absent	Absent	Absent	Absent	Absent	Absent	Absent	Absent	Absent	Absent
hsa-miR-3654	MIMAT0018074	GACUGGACAAGCUGAGGAA	52.6315789473684	Absent	Absent	Present	Present	Absent	2	No	Absent	Absent	Absent	Absent	Absent	Absent	Absent	Absent	Absent	Absent	Absent	Absent	Absent	Absent	Absent	Absent	Absent	Absent	Absent	Absent	Absent	Absent	Absent	Absent	Absent	Absent	Absent	Absent	Absent	Absent	Absent	Absent	Absent	Absent	Absent	Absent	Absent	Absent	Absent
hsa-miR-3655	MIMAT0018075	GCUUGUCGCUGCGGUGUUGCU	61.9047619047619	Absent	Absent	Absent	Present	Absent	1	No	Absent	Absent	Absent	Absent	Absent	Absent	Absent	Absent	Absent	Absent	Absent	Absent	Absent	Absent	Absent	Absent	Absent	Absent	Absent	Absent	Absent	Absent	Absent	Absent	Absent	Absent	Absent	Absent	Absent	Absent	Absent	Absent	Absent	Absent	Absent	Absent	Absent	Absent	Absent
hsa-miR-3656	MIMAT0018076	GGCGGGUGCGGGGGUGG	88.2352941176471	Absent	Absent	Present	Absent	Absent	1	No	Absent	Absent	Absent	Absent	Absent	Absent	Absent	Absent	Absent	Absent	Absent	Absent	Absent	Absent	Absent	Absent	Absent	Absent	Absent	Absent	Absent	Absent	Absent	Absent	Absent	Absent	Absent	Absent	Absent	Absent	Absent	Absent	Absent	Absent	Absent	Absent	Absent	Absent	Absent
hsa-miR-3657	MIMAT0018077	UGUGUCCCAUUAUUGGUGAUU	38.0952380952381	Absent	Absent	Absent	Present	Absent	1	No	Absent	Absent	Absent	Absent	Absent	Absent	Absent	Absent	Absent	Absent	Absent	Absent	Absent	Absent	Absent	Absent	Absent	Absent	Absent	Absent	Absent	Absent	Absent	Absent	Absent	Absent	Absent	Absent	Absent	Absent	Absent	Absent	Absent	Absent	Absent	Absent	Absent	Absent	Absent
hsa-miR-3658	MIMAT0018078	UUUAAGAAAACACCAUGGAGAU	31.8181818181818	Absent	Absent	Absent	Present	Absent	1	No	Absent	Absent	Absent	Absent	Absent	Absent	Absent	Absent	Absent	Absent	Absent	Absent	Absent	Absent	Absent	Absent	Absent	Absent	Absent	Absent	Absent	Absent	Absent	Absent	Absent	Absent	Absent	Absent	Absent	Absent	Absent	Absent	Absent	Absent	Absent	Absent	Absent	Absent	Absent
hsa-miR-3659	MIMAT0018080	UGAGUGUUGUCUACGAGGGCA	52.3809523809524	Absent	Absent	Present	Present	Absent	2	No	Absent	Absent	Absent	Absent	Absent	Absent	Absent	Absent	Absent	Absent	Absent	Absent	Absent	Absent	Absent	Absent	Absent	Absent	Absent	Absent	Absent	Absent	Absent	Absent	Absent	Absent	Absent	Absent	Absent	Absent	Absent	Absent	Absent	Absent	Absent	Absent	Absent	Absent	Absent
hsa-miR-365a-3p	MIMAT0000710	UAAUGCCCCUAAAAAUCCUUAU	31.8181818181818	Absent	Present	Present	Present	Present	4	No	Absent	Absent	Absent	Absent	Absent	Absent	Absent	Absent	Absent	Absent	Absent	Absent	Absent	Absent	Absent	Absent	Absent	Absent	Absent	Absent	Absent	Absent	Absent	Undetected	Undetected	Undetected	Undetected	Undetected	Undetected	Undetected	Undetected	Undetected	Undetected	Undetected	Undetected	Undetected	Undetected	Undetected	Undetected
hsa-miR-365a-3p|hsa-miR-365b-3p	MIMAT0000710|MIMAT0022834	UAAUGCCCCUAAAAAUCCUUAU|UAAUGCCCCUAAAAAUCCUUAU	31.8181818181818|31.8181818181818	Present	Absent	Absent	Absent	Absent	1	No	Detected	Detected	Detected	Detected	Detected	Detected	Detected	Detected	Detected	Detected	Detected	Detected	Detected	Detected	Detected	Detected	Detected	Detected	Detected	Detected	Undetected	Detected	Detected	Absent	Absent	Absent	Absent	Absent	Absent	Absent	Absent	Absent	Absent	Absent	Absent	Absent	Absent	Absent	Absent
hsa-miR-365a-5p	MIMAT0009199	AGGGACUUUUGGGGGCAGAUGUG	56.5217391304348	Absent	Absent	Present	Present	Absent	2	No	Absent	Absent	Absent	Absent	Absent	Absent	Absent	Absent	Absent	Absent	Absent	Absent	Absent	Absent	Absent	Absent	Absent	Absent	Absent	Absent	Absent	Absent	Absent	Absent	Absent	Absent	Absent	Absent	Absent	Absent	Absent	Absent	Absent	Absent	Absent	Absent	Absent	Absent	Absent
hsa-miR-365b-3p	MIMAT0022834	UAAUGCCCCUAAAAAUCCUUAU	31.8181818181818	Absent	Absent	Present	Absent	Absent	1	No	Absent	Absent	Absent	Absent	Absent	Absent	Absent	Absent	Absent	Absent	Absent	Absent	Absent	Absent	Absent	Absent	Absent	Absent	Absent	Absent	Absent	Absent	Absent	Absent	Absent	Absent	Absent	Absent	Absent	Absent	Absent	Absent	Absent	Absent	Absent	Absent	Absent	Absent	Absent
hsa-miR-365b-5p	MIMAT0022833	AGGGACUUUCAGGGGCAGCUGU	59.0909090909091	Absent	Absent	Absent	Present	Present	2	No	Absent	Absent	Absent	Absent	Absent	Absent	Absent	Absent	Absent	Absent	Absent	Absent	Absent	Absent	Absent	Absent	Absent	Absent	Absent	Absent	Absent	Absent	Absent	Absent	Absent	Absent	Absent	Absent	Absent	Absent	Absent	Absent	Absent	Absent	Absent	Absent	Absent	Absent	Absent
hsa-miR-3660	MIMAT0018081	ACUGACAGGAGAGCAUUUUGA	42.8571428571429	Absent	Absent	Present	Present	Absent	2	No	Absent	Absent	Absent	Absent	Absent	Absent	Absent	Absent	Absent	Absent	Absent	Absent	Absent	Absent	Absent	Absent	Absent	Absent	Absent	Absent	Absent	Absent	Absent	Absent	Absent	Absent	Absent	Absent	Absent	Absent	Absent	Absent	Absent	Absent	Absent	Absent	Absent	Absent	Absent
hsa-miR-3661	MIMAT0018082	UGACCUGGGACUCGGACAGCUG	63.6363636363636	Absent	Absent	Absent	Present	Absent	1	No	Absent	Absent	Absent	Absent	Absent	Absent	Absent	Absent	Absent	Absent	Absent	Absent	Absent	Absent	Absent	Absent	Absent	Absent	Absent	Absent	Absent	Absent	Absent	Absent	Absent	Absent	Absent	Absent	Absent	Absent	Absent	Absent	Absent	Absent	Absent	Absent	Absent	Absent	Absent
hsa-miR-3662	MIMAT0018083	GAAAAUGAUGAGUAGUGACUGAUG	37.5	Absent	Absent	Present	Present	Absent	2	No	Absent	Absent	Absent	Absent	Absent	Absent	Absent	Absent	Absent	Absent	Absent	Absent	Absent	Absent	Absent	Absent	Absent	Absent	Absent	Absent	Absent	Absent	Absent	Absent	Absent	Absent	Absent	Absent	Absent	Absent	Absent	Absent	Absent	Absent	Absent	Absent	Absent	Absent	Absent
hsa-miR-3663-5p	MIMAT0018084	GCUGGUCUGCGUGGUGCUCGG	71.4285714285714	Absent	Absent	Present	Present	Absent	2	No	Absent	Absent	Absent	Absent	Absent	Absent	Absent	Absent	Absent	Absent	Absent	Absent	Absent	Absent	Absent	Absent	Absent	Absent	Absent	Absent	Absent	Absent	Absent	Absent	Absent	Absent	Absent	Absent	Absent	Absent	Absent	Absent	Absent	Absent	Absent	Absent	Absent	Absent	Absent
hsa-miR-3664-5p	MIMAT0018086	AACUCUGUCUUCACUCAUGAGU	40.9090909090909	Absent	Absent	Present	Present	Absent	2	No	Absent	Absent	Absent	Absent	Absent	Absent	Absent	Absent	Absent	Absent	Absent	Absent	Absent	Absent	Absent	Absent	Absent	Absent	Absent	Absent	Absent	Absent	Absent	Absent	Absent	Absent	Absent	Absent	Absent	Absent	Absent	Absent	Absent	Absent	Absent	Absent	Absent	Absent	Absent
hsa-miR-3666	MIMAT0018088	CAGUGCAAGUGUAGAUGCCGA	52.3809523809524	Absent	Absent	Present	Present	Absent	2	No	Absent	Absent	Absent	Absent	Absent	Absent	Absent	Absent	Absent	Absent	Absent	Absent	Absent	Absent	Absent	Absent	Absent	Absent	Absent	Absent	Absent	Absent	Absent	Absent	Absent	Absent	Absent	Absent	Absent	Absent	Absent	Absent	Absent	Absent	Absent	Absent	Absent	Absent	Absent
hsa-miR-3667-3p	MIMAT0018090	ACCUUCCUCUCCAUGGGUCUUU	50	Absent	Absent	Present	Present	Absent	2	No	Absent	Absent	Absent	Absent	Absent	Absent	Absent	Absent	Absent	Absent	Absent	Absent	Absent	Absent	Absent	Absent	Absent	Absent	Absent	Absent	Absent	Absent	Absent	Absent	Absent	Absent	Absent	Absent	Absent	Absent	Absent	Absent	Absent	Absent	Absent	Absent	Absent	Absent	Absent
hsa-miR-3667-5p	MIMAT0018089	AAAGACCCAUUGAGGAGAAGGU	45.4545454545455	Absent	Absent	Present	Present	Absent	2	No	Absent	Absent	Absent	Absent	Absent	Absent	Absent	Absent	Absent	Absent	Absent	Absent	Absent	Absent	Absent	Absent	Absent	Absent	Absent	Absent	Absent	Absent	Absent	Absent	Absent	Absent	Absent	Absent	Absent	Absent	Absent	Absent	Absent	Absent	Absent	Absent	Absent	Absent	Absent
hsa-miR-3668	MIMAT0018091	AAUGUAGAGAUUGAUCAAAAU	23.8095238095238	Absent	Absent	Present	Present	Absent	2	No	Absent	Absent	Absent	Absent	Absent	Absent	Absent	Absent	Absent	Absent	Absent	Absent	Absent	Absent	Absent	Absent	Absent	Absent	Absent	Absent	Absent	Absent	Absent	Absent	Absent	Absent	Absent	Absent	Absent	Absent	Absent	Absent	Absent	Absent	Absent	Absent	Absent	Absent	Absent
hsa-miR-367-3p	MIMAT0000719	AAUUGCACUUUAGCAAUGGUGA	36.3636363636364	Present	Present	Absent	Present	Present	4	No	Undetected	Undetected	Undetected	Undetected	Undetected	Undetected	Undetected	Undetected	Undetected	Undetected	Undetected	Undetected	Undetected	Undetected	Undetected	Undetected	Undetected	Undetected	Undetected	Undetected	Undetected	Undetected	Undetected	Undetected	Undetected	Undetected	Undetected	Undetected	Undetected	Undetected	Undetected	Undetected	Undetected	Undetected	Undetected	Undetected	Undetected	Undetected	Undetected
hsa-miR-367-5p	MIMAT0004686	ACUGUUGCUAAUAUGCAACUCU	36.3636363636364	Present	Present	Absent	Present	Present	4	No	Undetected	Undetected	Undetected	Undetected	Undetected	Undetected	Undetected	Undetected	Undetected	Undetected	Undetected	Undetected	Undetected	Undetected	Undetected	Undetected	Undetected	Undetected	Undetected	Undetected	Undetected	Undetected	Undetected	Undetected	Undetected	Undetected	Undetected	Undetected	Undetected	Undetected	Undetected	Undetected	Undetected	Undetected	Undetected	Undetected	Undetected	Undetected	Undetected
hsa-miR-3670	MIMAT0018093	AGAGCUCACAGCUGUCCUUCUCUA	50	Absent	Absent	Absent	Present	Absent	1	No	Absent	Absent	Absent	Absent	Absent	Absent	Absent	Absent	Absent	Absent	Absent	Absent	Absent	Absent	Absent	Absent	Absent	Absent	Absent	Absent	Absent	Absent	Absent	Absent	Absent	Absent	Absent	Absent	Absent	Absent	Absent	Absent	Absent	Absent	Absent	Absent	Absent	Absent	Absent
hsa-miR-3671	MIMAT0018094	AUCAAAUAAGGACUAGUCUGCA	36.3636363636364	Absent	Absent	Absent	Present	Absent	1	No	Absent	Absent	Absent	Absent	Absent	Absent	Absent	Absent	Absent	Absent	Absent	Absent	Absent	Absent	Absent	Absent	Absent	Absent	Absent	Absent	Absent	Absent	Absent	Absent	Absent	Absent	Absent	Absent	Absent	Absent	Absent	Absent	Absent	Absent	Absent	Absent	Absent	Absent	Absent
hsa-miR-3672	MIMAT0018095	AUGAGACUCAUGUAAAACAUCUU	30.4347826086957	Absent	Absent	Present	Present	Absent	2	No	Absent	Absent	Absent	Absent	Absent	Absent	Absent	Absent	Absent	Absent	Absent	Absent	Absent	Absent	Absent	Absent	Absent	Absent	Absent	Absent	Absent	Absent	Absent	Absent	Absent	Absent	Absent	Absent	Absent	Absent	Absent	Absent	Absent	Absent	Absent	Absent	Absent	Absent	Absent
hsa-miR-3674	MIMAT0018097	AUUGUAGAACCUAAGAUUGGCC	40.9090909090909	Absent	Absent	Present	Present	Absent	2	No	Absent	Absent	Absent	Absent	Absent	Absent	Absent	Absent	Absent	Absent	Absent	Absent	Absent	Absent	Absent	Absent	Absent	Absent	Absent	Absent	Absent	Absent	Absent	Absent	Absent	Absent	Absent	Absent	Absent	Absent	Absent	Absent	Absent	Absent	Absent	Absent	Absent	Absent	Absent
hsa-miR-3675-3p	MIMAT0018099	CAUCUCUAAGGAACUCCCCCAA	50	Absent	Absent	Present	Present	Absent	2	No	Absent	Absent	Absent	Absent	Absent	Absent	Absent	Absent	Absent	Absent	Absent	Absent	Absent	Absent	Absent	Absent	Absent	Absent	Absent	Absent	Absent	Absent	Absent	Absent	Absent	Absent	Absent	Absent	Absent	Absent	Absent	Absent	Absent	Absent	Absent	Absent	Absent	Absent	Absent
hsa-miR-3675-5p	MIMAT0018098	UAUGGGGCUUCUGUAGAGAUUUC	43.4782608695652	Absent	Absent	Present	Present	Absent	2	No	Absent	Absent	Absent	Absent	Absent	Absent	Absent	Absent	Absent	Absent	Absent	Absent	Absent	Absent	Absent	Absent	Absent	Absent	Absent	Absent	Absent	Absent	Absent	Absent	Absent	Absent	Absent	Absent	Absent	Absent	Absent	Absent	Absent	Absent	Absent	Absent	Absent	Absent	Absent
hsa-miR-3677-5p	MIMAT0019221	CAGUGGCCAGAGCCCUGCAGUG	68.1818181818182	Absent	Absent	Absent	Present	Absent	1	No	Absent	Absent	Absent	Absent	Absent	Absent	Absent	Absent	Absent	Absent	Absent	Absent	Absent	Absent	Absent	Absent	Absent	Absent	Absent	Absent	Absent	Absent	Absent	Absent	Absent	Absent	Absent	Absent	Absent	Absent	Absent	Absent	Absent	Absent	Absent	Absent	Absent	Absent	Absent
hsa-miR-3678-3p	MIMAT0018103	CUGCAGAGUUUGUACGGACCGG	59.0909090909091	Absent	Absent	Present	Present	Absent	2	No	Absent	Absent	Absent	Absent	Absent	Absent	Absent	Absent	Absent	Absent	Absent	Absent	Absent	Absent	Absent	Absent	Absent	Absent	Absent	Absent	Absent	Absent	Absent	Absent	Absent	Absent	Absent	Absent	Absent	Absent	Absent	Absent	Absent	Absent	Absent	Absent	Absent	Absent	Absent
hsa-miR-3678-5p	MIMAT0018102	UCCGUACAAACUCUGCUGUG	50	Absent	Absent	Present	Absent	Absent	1	No	Absent	Absent	Absent	Absent	Absent	Absent	Absent	Absent	Absent	Absent	Absent	Absent	Absent	Absent	Absent	Absent	Absent	Absent	Absent	Absent	Absent	Absent	Absent	Absent	Absent	Absent	Absent	Absent	Absent	Absent	Absent	Absent	Absent	Absent	Absent	Absent	Absent	Absent	Absent
hsa-miR-3679-3p	MIMAT0018105	CUUCCCCCCAGUAAUCUUCAUC	50	Absent	Absent	Present	Present	Absent	2	No	Absent	Absent	Absent	Absent	Absent	Absent	Absent	Absent	Absent	Absent	Absent	Absent	Absent	Absent	Absent	Absent	Absent	Absent	Absent	Absent	Absent	Absent	Absent	Absent	Absent	Absent	Absent	Absent	Absent	Absent	Absent	Absent	Absent	Absent	Absent	Absent	Absent	Absent	Absent
hsa-miR-3679-5p	MIMAT0018104	UGAGGAUAUGGCAGGGAAGGGGA	56.5217391304348	Absent	Absent	Present	Present	Absent	2	No	Absent	Absent	Absent	Absent	Absent	Absent	Absent	Absent	Absent	Absent	Absent	Absent	Absent	Absent	Absent	Absent	Absent	Absent	Absent	Absent	Absent	Absent	Absent	Absent	Absent	Absent	Absent	Absent	Absent	Absent	Absent	Absent	Absent	Absent	Absent	Absent	Absent	Absent	Absent
hsa-miR-3680-3p	MIMAT0018107	UUUUGCAUGACCCUGGGAGUAGG	52.1739130434783	Absent	Absent	Absent	Present	Absent	1	No	Absent	Absent	Absent	Absent	Absent	Absent	Absent	Absent	Absent	Absent	Absent	Absent	Absent	Absent	Absent	Absent	Absent	Absent	Absent	Absent	Absent	Absent	Absent	Absent	Absent	Absent	Absent	Absent	Absent	Absent	Absent	Absent	Absent	Absent	Absent	Absent	Absent	Absent	Absent
hsa-miR-3680-5p	MIMAT0018106	GACUCACUCACAGGAUUGUGCA	50	Absent	Absent	Absent	Present	Absent	1	No	Absent	Absent	Absent	Absent	Absent	Absent	Absent	Absent	Absent	Absent	Absent	Absent	Absent	Absent	Absent	Absent	Absent	Absent	Absent	Absent	Absent	Absent	Absent	Absent	Absent	Absent	Absent	Absent	Absent	Absent	Absent	Absent	Absent	Absent	Absent	Absent	Absent	Absent	Absent
hsa-miR-3681-3p	MIMAT0018109	ACACAGUGCUUCAUCCACUACU	45.4545454545455	Absent	Absent	Present	Absent	Absent	1	No	Absent	Absent	Absent	Absent	Absent	Absent	Absent	Absent	Absent	Absent	Absent	Absent	Absent	Absent	Absent	Absent	Absent	Absent	Absent	Absent	Absent	Absent	Absent	Absent	Absent	Absent	Absent	Absent	Absent	Absent	Absent	Absent	Absent	Absent	Absent	Absent	Absent	Absent	Absent
hsa-miR-3681-5p	MIMAT0018108	UAGUGGAUGAUGCACUCUGUGC	50	Absent	Absent	Absent	Present	Absent	1	No	Absent	Absent	Absent	Absent	Absent	Absent	Absent	Absent	Absent	Absent	Absent	Absent	Absent	Absent	Absent	Absent	Absent	Absent	Absent	Absent	Absent	Absent	Absent	Absent	Absent	Absent	Absent	Absent	Absent	Absent	Absent	Absent	Absent	Absent	Absent	Absent	Absent	Absent	Absent
hsa-miR-3682-3p	MIMAT0018110	UGAUGAUACAGGUGGAGGUAG	47.6190476190476	Absent	Absent	Present	Present	Absent	2	No	Absent	Absent	Absent	Absent	Absent	Absent	Absent	Absent	Absent	Absent	Absent	Absent	Absent	Absent	Absent	Absent	Absent	Absent	Absent	Absent	Absent	Absent	Absent	Absent	Absent	Absent	Absent	Absent	Absent	Absent	Absent	Absent	Absent	Absent	Absent	Absent	Absent	Absent	Absent
hsa-miR-3682-5p	MIMAT0019222	CUACUUCUACCUGUGUUAUCAU	36.3636363636364	Absent	Absent	Present	Present	Absent	2	No	Absent	Absent	Absent	Absent	Absent	Absent	Absent	Absent	Absent	Absent	Absent	Absent	Absent	Absent	Absent	Absent	Absent	Absent	Absent	Absent	Absent	Absent	Absent	Absent	Absent	Absent	Absent	Absent	Absent	Absent	Absent	Absent	Absent	Absent	Absent	Absent	Absent	Absent	Absent
hsa-miR-3683	MIMAT0018111	UGCGACAUUGGAAGUAGUAUCA	40.9090909090909	Absent	Absent	Present	Present	Absent	2	No	Absent	Absent	Absent	Absent	Absent	Absent	Absent	Absent	Absent	Absent	Absent	Absent	Absent	Absent	Absent	Absent	Absent	Absent	Absent	Absent	Absent	Absent	Absent	Absent	Absent	Absent	Absent	Absent	Absent	Absent	Absent	Absent	Absent	Absent	Absent	Absent	Absent	Absent	Absent
hsa-miR-3684	MIMAT0018112	UUAGACCUAGUACACGUCCUU	42.8571428571429	Absent	Absent	Present	Present	Absent	2	No	Absent	Absent	Absent	Absent	Absent	Absent	Absent	Absent	Absent	Absent	Absent	Absent	Absent	Absent	Absent	Absent	Absent	Absent	Absent	Absent	Absent	Absent	Absent	Absent	Absent	Absent	Absent	Absent	Absent	Absent	Absent	Absent	Absent	Absent	Absent	Absent	Absent	Absent	Absent
hsa-miR-3685	MIMAT0018113	UUUCCUACCCUACCUGAAGACU	45.4545454545455	Absent	Absent	Present	Present	Absent	2	No	Absent	Absent	Absent	Absent	Absent	Absent	Absent	Absent	Absent	Absent	Absent	Absent	Absent	Absent	Absent	Absent	Absent	Absent	Absent	Absent	Absent	Absent	Absent	Absent	Absent	Absent	Absent	Absent	Absent	Absent	Absent	Absent	Absent	Absent	Absent	Absent	Absent	Absent	Absent
hsa-miR-3686	MIMAT0018114	AUCUGUAAGAGAAAGUAAAUGA	27.2727272727273	Absent	Absent	Present	Present	Absent	2	No	Absent	Absent	Absent	Absent	Absent	Absent	Absent	Absent	Absent	Absent	Absent	Absent	Absent	Absent	Absent	Absent	Absent	Absent	Absent	Absent	Absent	Absent	Absent	Absent	Absent	Absent	Absent	Absent	Absent	Absent	Absent	Absent	Absent	Absent	Absent	Absent	Absent	Absent	Absent
hsa-miR-3687	MIMAT0018115	CCCGGACAGGCGUUCGUGCGACGU	70.8333333333333	Absent	Absent	Present	Present	Absent	2	No	Absent	Absent	Absent	Absent	Absent	Absent	Absent	Absent	Absent	Absent	Absent	Absent	Absent	Absent	Absent	Absent	Absent	Absent	Absent	Absent	Absent	Absent	Absent	Absent	Absent	Absent	Absent	Absent	Absent	Absent	Absent	Absent	Absent	Absent	Absent	Absent	Absent	Absent	Absent
hsa-miR-3688-3p	MIMAT0018116	UAUGGAAAGACUUUGCCACUCU	40.9090909090909	Absent	Absent	Present	Absent	Absent	1	No	Absent	Absent	Absent	Absent	Absent	Absent	Absent	Absent	Absent	Absent	Absent	Absent	Absent	Absent	Absent	Absent	Absent	Absent	Absent	Absent	Absent	Absent	Absent	Absent	Absent	Absent	Absent	Absent	Absent	Absent	Absent	Absent	Absent	Absent	Absent	Absent	Absent	Absent	Absent
hsa-miR-3688-5p	MIMAT0019223	AGUGGCAAAGUCUUUCCAUAU	38.0952380952381	Absent	Absent	Absent	Present	Absent	1	No	Absent	Absent	Absent	Absent	Absent	Absent	Absent	Absent	Absent	Absent	Absent	Absent	Absent	Absent	Absent	Absent	Absent	Absent	Absent	Absent	Absent	Absent	Absent	Absent	Absent	Absent	Absent	Absent	Absent	Absent	Absent	Absent	Absent	Absent	Absent	Absent	Absent	Absent	Absent
hsa-miR-3689a-3p	MIMAT0018118	CUGGGAGGUGUGAUAUCGUGGU	54.5454545454545	Absent	Absent	Absent	Present	Absent	1	No	Absent	Absent	Absent	Absent	Absent	Absent	Absent	Absent	Absent	Absent	Absent	Absent	Absent	Absent	Absent	Absent	Absent	Absent	Absent	Absent	Absent	Absent	Absent	Absent	Absent	Absent	Absent	Absent	Absent	Absent	Absent	Absent	Absent	Absent	Absent	Absent	Absent	Absent	Absent
hsa-miR-3689a-5p	MIMAT0018117	UGUGAUAUCAUGGUUCCUGGGA	45.4545454545455	Absent	Absent	Absent	Present	Absent	1	No	Absent	Absent	Absent	Absent	Absent	Absent	Absent	Absent	Absent	Absent	Absent	Absent	Absent	Absent	Absent	Absent	Absent	Absent	Absent	Absent	Absent	Absent	Absent	Absent	Absent	Absent	Absent	Absent	Absent	Absent	Absent	Absent	Absent	Absent	Absent	Absent	Absent	Absent	Absent
hsa-miR-3689b-3p	MIMAT0018181	CUGGGAGGUGUGAUAUUGUGGU	50	Absent	Absent	Present	Present	Absent	2	No	Absent	Absent	Absent	Absent	Absent	Absent	Absent	Absent	Absent	Absent	Absent	Absent	Absent	Absent	Absent	Absent	Absent	Absent	Absent	Absent	Absent	Absent	Absent	Absent	Absent	Absent	Absent	Absent	Absent	Absent	Absent	Absent	Absent	Absent	Absent	Absent	Absent	Absent	Absent
hsa-miR-3689b-5p	MIMAT0018180	UGUGAUAUCAUGGUUCCUGGGA	45.4545454545455	Absent	Absent	Present	Absent	Absent	1	No	Absent	Absent	Absent	Absent	Absent	Absent	Absent	Absent	Absent	Absent	Absent	Absent	Absent	Absent	Absent	Absent	Absent	Absent	Absent	Absent	Absent	Absent	Absent	Absent	Absent	Absent	Absent	Absent	Absent	Absent	Absent	Absent	Absent	Absent	Absent	Absent	Absent	Absent	Absent
hsa-miR-3689d	MIMAT0019008	GGGAGGUGUGAUCUCACACUCG	59.0909090909091	Absent	Absent	Absent	Present	Absent	1	No	Absent	Absent	Absent	Absent	Absent	Absent	Absent	Absent	Absent	Absent	Absent	Absent	Absent	Absent	Absent	Absent	Absent	Absent	Absent	Absent	Absent	Absent	Absent	Absent	Absent	Absent	Absent	Absent	Absent	Absent	Absent	Absent	Absent	Absent	Absent	Absent	Absent	Absent	Absent
hsa-miR-3689e	MIMAT0019009	UGUGAUAUCAUGGUUCCUGGGA	45.4545454545455	Absent	Absent	Present	Absent	Absent	1	No	Absent	Absent	Absent	Absent	Absent	Absent	Absent	Absent	Absent	Absent	Absent	Absent	Absent	Absent	Absent	Absent	Absent	Absent	Absent	Absent	Absent	Absent	Absent	Absent	Absent	Absent	Absent	Absent	Absent	Absent	Absent	Absent	Absent	Absent	Absent	Absent	Absent	Absent	Absent
hsa-miR-3689f	MIMAT0019010	UGUGAUAUCGUGCUUCCUGGGA	50	Absent	Absent	Present	Present	Absent	2	No	Absent	Absent	Absent	Absent	Absent	Absent	Absent	Absent	Absent	Absent	Absent	Absent	Absent	Absent	Absent	Absent	Absent	Absent	Absent	Absent	Absent	Absent	Absent	Absent	Absent	Absent	Absent	Absent	Absent	Absent	Absent	Absent	Absent	Absent	Absent	Absent	Absent	Absent	Absent
hsa-miR-369-3p	MIMAT0000721	AAUAAUACAUGGUUGAUCUUU	23.8095238095238	Present	Present	Present	Present	Present	5	No	Detected	Detected	Detected	Detected	Detected	Detected	Detected	Detected	Detected	Detected	Detected	Detected	Detected	Detected	Detected	Detected	Detected	Detected	Detected	Detected	Detected	Detected	Detected	Detected	Detected	Detected	Detected	Detected	Detected	Detected	Detected	Detected	Detected	Detected	Detected	Undetected	Detected	Detected	Detected
hsa-miR-369-5p	MIMAT0001621	AGAUCGACCGUGUUAUAUUCGC	45.4545454545455	Present	Present	Present	Present	Present	5	No	Undetected	Undetected	Undetected	Undetected	Undetected	Undetected	Undetected	Undetected	Undetected	Undetected	Undetected	Undetected	Undetected	Undetected	Undetected	Undetected	Undetected	Undetected	Undetected	Undetected	Undetected	Undetected	Undetected	Undetected	Detected	Detected	Undetected	Detected	Detected	Undetected	Undetected	Detected	Detected	Undetected	Undetected	Undetected	Detected	Undetected	Undetected
hsa-miR-3690	MIMAT0018119	ACCUGGACCCAGCGUAGACAAAG	56.5217391304348	Absent	Absent	Present	Present	Absent	2	No	Absent	Absent	Absent	Absent	Absent	Absent	Absent	Absent	Absent	Absent	Absent	Absent	Absent	Absent	Absent	Absent	Absent	Absent	Absent	Absent	Absent	Absent	Absent	Absent	Absent	Absent	Absent	Absent	Absent	Absent	Absent	Absent	Absent	Absent	Absent	Absent	Absent	Absent	Absent
hsa-miR-3691-3p	MIMAT0019224	ACCAAGUCUGCGUCAUCCUCUC	54.5454545454545	Absent	Absent	Present	Present	Absent	2	No	Absent	Absent	Absent	Absent	Absent	Absent	Absent	Absent	Absent	Absent	Absent	Absent	Absent	Absent	Absent	Absent	Absent	Absent	Absent	Absent	Absent	Absent	Absent	Absent	Absent	Absent	Absent	Absent	Absent	Absent	Absent	Absent	Absent	Absent	Absent	Absent	Absent	Absent	Absent
hsa-miR-3691-5p	MIMAT0018120	AGUGGAUGAUGGAGACUCGGUAC	52.1739130434783	Absent	Absent	Present	Present	Absent	2	No	Absent	Absent	Absent	Absent	Absent	Absent	Absent	Absent	Absent	Absent	Absent	Absent	Absent	Absent	Absent	Absent	Absent	Absent	Absent	Absent	Absent	Absent	Absent	Absent	Absent	Absent	Absent	Absent	Absent	Absent	Absent	Absent	Absent	Absent	Absent	Absent	Absent	Absent	Absent
hsa-miR-3692-3p	MIMAT0018122	GUUCCACACUGACACUGCAGAAGU	50	Absent	Absent	Present	Present	Absent	2	No	Absent	Absent	Absent	Absent	Absent	Absent	Absent	Absent	Absent	Absent	Absent	Absent	Absent	Absent	Absent	Absent	Absent	Absent	Absent	Absent	Absent	Absent	Absent	Absent	Absent	Absent	Absent	Absent	Absent	Absent	Absent	Absent	Absent	Absent	Absent	Absent	Absent	Absent	Absent
hsa-miR-3692-5p	MIMAT0018121	CCUGCUGGUCAGGAGUGGAUACUG	58.3333333333333	Absent	Absent	Present	Present	Absent	2	No	Absent	Absent	Absent	Absent	Absent	Absent	Absent	Absent	Absent	Absent	Absent	Absent	Absent	Absent	Absent	Absent	Absent	Absent	Absent	Absent	Absent	Absent	Absent	Absent	Absent	Absent	Absent	Absent	Absent	Absent	Absent	Absent	Absent	Absent	Absent	Absent	Absent	Absent	Absent
hsa-miR-370-3p	MIMAT0000722	GCCUGCUGGGGUGGAACCUGGU	68.1818181818182	Present	Present	Present	Present	Present	5	No	Detected	Detected	Detected	Detected	Detected	Detected	Detected	Detected	Detected	Detected	Detected	Detected	Detected	Detected	Detected	Detected	Detected	Detected	Detected	Detected	Detected	Detected	Detected	Undetected	Undetected	Undetected	Undetected	Undetected	Detected	Undetected	Undetected	Undetected	Undetected	Undetected	Undetected	Undetected	Undetected	Undetected	Undetected
hsa-miR-370-5p	MIMAT0026483	CAGGUCACGUCUCUGCAGUUAC	54.5454545454545	Absent	Absent	Present	Present	Absent	2	No	Absent	Absent	Absent	Absent	Absent	Absent	Absent	Absent	Absent	Absent	Absent	Absent	Absent	Absent	Absent	Absent	Absent	Absent	Absent	Absent	Absent	Absent	Absent	Absent	Absent	Absent	Absent	Absent	Absent	Absent	Absent	Absent	Absent	Absent	Absent	Absent	Absent	Absent	Absent
hsa-miR-3713	MIMAT0018164	GGUAUCCGUUUGGGGAUGGU	55	Absent	Absent	Absent	Present	Absent	1	No	Absent	Absent	Absent	Absent	Absent	Absent	Absent	Absent	Absent	Absent	Absent	Absent	Absent	Absent	Absent	Absent	Absent	Absent	Absent	Absent	Absent	Absent	Absent	Absent	Absent	Absent	Absent	Absent	Absent	Absent	Absent	Absent	Absent	Absent	Absent	Absent	Absent	Absent	Absent
hsa-miR-3714	MIMAT0018165	GAAGGCAGCAGUGCUCCCCUGU	63.6363636363636	Absent	Absent	Absent	Present	Absent	1	No	Absent	Absent	Absent	Absent	Absent	Absent	Absent	Absent	Absent	Absent	Absent	Absent	Absent	Absent	Absent	Absent	Absent	Absent	Absent	Absent	Absent	Absent	Absent	Absent	Absent	Absent	Absent	Absent	Absent	Absent	Absent	Absent	Absent	Absent	Absent	Absent	Absent	Absent	Absent
hsa-miR-371a-3p	MIMAT0000723	AAGUGCCGCCAUCUUUUGAGUGU	47.8260869565217	Present	Present	Absent	Absent	Present	3	No	Undetected	Undetected	Undetected	Undetected	Undetected	Undetected	Undetected	Undetected	Undetected	Undetected	Undetected	Undetected	Undetected	Undetected	Undetected	Undetected	Undetected	Undetected	Undetected	Undetected	Undetected	Undetected	Undetected	Undetected	Undetected	Undetected	Undetected	Undetected	Undetected	Undetected	Undetected	Undetected	Undetected	Undetected	Undetected	Undetected	Undetected	Undetected	Undetected
hsa-miR-371a-5p	MIMAT0004687	ACUCAAACUGUGGGGGCACU	55	Absent	Absent	Absent	Absent	Present	1	No	Absent	Absent	Absent	Absent	Absent	Absent	Absent	Absent	Absent	Absent	Absent	Absent	Absent	Absent	Absent	Absent	Absent	Absent	Absent	Absent	Absent	Absent	Absent	Absent	Absent	Absent	Absent	Absent	Absent	Absent	Absent	Absent	Absent	Absent	Absent	Absent	Absent	Absent	Absent
hsa-miR-371b-3p	MIMAT0019893	AAGUGCCCCCACAGUUUGAGUGC	56.5217391304348	Absent	Absent	Absent	Present	Absent	1	No	Absent	Absent	Absent	Absent	Absent	Absent	Absent	Absent	Absent	Absent	Absent	Absent	Absent	Absent	Absent	Absent	Absent	Absent	Absent	Absent	Absent	Absent	Absent	Absent	Absent	Absent	Absent	Absent	Absent	Absent	Absent	Absent	Absent	Absent	Absent	Absent	Absent	Absent	Absent
hsa-miR-371b-5p	MIMAT0019892	ACUCAAAAGAUGGCGGCACUUU	45.4545454545455	Absent	Absent	Absent	Present	Absent	1	No	Absent	Absent	Absent	Absent	Absent	Absent	Absent	Absent	Absent	Absent	Absent	Absent	Absent	Absent	Absent	Absent	Absent	Absent	Absent	Absent	Absent	Absent	Absent	Absent	Absent	Absent	Absent	Absent	Absent	Absent	Absent	Absent	Absent	Absent	Absent	Absent	Absent	Absent	Absent
hsa-miR-372-3p	MIMAT0000724	AAAGUGCUGCGACAUUUGAGCGU	47.8260869565217	Present	Present	Absent	Present	Present	4	No	Detected	Undetected	Undetected	Undetected	Undetected	Detected	Undetected	Undetected	Undetected	Detected	Undetected	Undetected	Detected	Detected	Undetected	Undetected	Undetected	Undetected	Detected	Undetected	Undetected	Detected	Detected	Undetected	Undetected	Undetected	Undetected	Undetected	Undetected	Undetected	Undetected	Undetected	Undetected	Undetected	Undetected	Undetected	Undetected	Undetected	Undetected
hsa-miR-372-5p	MIMAT0026484	CCUCAAAUGUGGAGCACUAUUCU	43.4782608695652	Absent	Absent	Absent	Present	Absent	1	No	Absent	Absent	Absent	Absent	Absent	Absent	Absent	Absent	Absent	Absent	Absent	Absent	Absent	Absent	Absent	Absent	Absent	Absent	Absent	Absent	Absent	Absent	Absent	Absent	Absent	Absent	Absent	Absent	Absent	Absent	Absent	Absent	Absent	Absent	Absent	Absent	Absent	Absent	Absent
hsa-miR-373-3p	MIMAT0000726	GAAGUGCUUCGAUUUUGGGGUGU	47.8260869565217	Present	Present	Absent	Present	Present	4	No	Detected	Undetected	Undetected	Undetected	Undetected	Undetected	Undetected	Undetected	Undetected	Detected	Undetected	Undetected	Undetected	Undetected	Undetected	Undetected	Undetected	Undetected	Undetected	Undetected	Undetected	Undetected	Undetected	Undetected	Undetected	Undetected	Undetected	Undetected	Undetected	Undetected	Undetected	Undetected	Undetected	Undetected	Undetected	Undetected	Undetected	Detected	Undetected
hsa-miR-373-5p	MIMAT0000725	ACUCAAAAUGGGGGCGCUUUCC	54.5454545454545	Absent	Absent	Present	Present	Present	3	No	Absent	Absent	Absent	Absent	Absent	Absent	Absent	Absent	Absent	Absent	Absent	Absent	Absent	Absent	Absent	Absent	Absent	Absent	Absent	Absent	Absent	Absent	Absent	Absent	Absent	Absent	Absent	Absent	Absent	Absent	Absent	Absent	Absent	Absent	Absent	Absent	Absent	Absent	Absent
hsa-miR-374a-3p	MIMAT0004688	CUUAUCAGAUUGUAUUGUAAUU	22.7272727272727	Present	Present	Present	Present	Absent	4	No	Undetected	Detected	Detected	Undetected	Undetected	Detected	Detected	Detected	Undetected	Detected	Undetected	Undetected	Detected	Undetected	Undetected	Undetected	Undetected	Detected	Detected	Undetected	Undetected	Undetected	Detected	Detected	Detected	Detected	Detected	Undetected	Detected	Detected	Detected	Detected	Detected	Undetected	Detected	Detected	Detected	Detected	Detected
hsa-miR-374a-5p	MIMAT0000727	UUAUAAUACAACCUGAUAAGUG	27.2727272727273	Present	Present	Present	Absent	Present	4	No	Detected	Detected	Detected	Detected	Detected	Detected	Detected	Detected	Detected	Detected	Detected	Detected	Detected	Detected	Detected	Detected	Detected	Detected	Detected	Detected	Detected	Detected	Detected	Detected	Detected	Detected	Detected	Detected	Detected	Undetected	Detected	Detected	Detected	Detected	Detected	Undetected	Detected	Detected	Detected
hsa-miR-374b-3p	MIMAT0004956	CUUAGCAGGUUGUAUUAUCAUU	31.8181818181818	Present	Present	Present	Present	Present	5	No	Undetected	Undetected	Undetected	Undetected	Undetected	Undetected	Undetected	Undetected	Undetected	Undetected	Undetected	Undetected	Undetected	Undetected	Undetected	Undetected	Undetected	Undetected	Undetected	Undetected	Undetected	Undetected	Undetected	Undetected	Undetected	Detected	Undetected	Undetected	Undetected	Detected	Undetected	Detected	Undetected	Undetected	Detected	Detected	Detected	Detected	Detected
hsa-miR-374b-5p	MIMAT0004955	AUAUAAUACAACCUGCUAAGUG	31.8181818181818	Present	Present	Present	Present	Present	5	No	Detected	Detected	Detected	Detected	Detected	Detected	Detected	Detected	Detected	Detected	Detected	Detected	Detected	Detected	Detected	Detected	Detected	Detected	Detected	Detected	Detected	Detected	Detected	Detected	Detected	Detected	Detected	Detected	Detected	Detected	Detected	Detected	Detected	Detected	Detected	Detected	Detected	Detected	Detected
hsa-miR-374c-5p	MIMAT0018443	AUAAUACAACCUGCUAAGUGCU	36.3636363636364	Absent	Absent	Present	Present	Absent	2	No	Absent	Absent	Absent	Absent	Absent	Absent	Absent	Absent	Absent	Absent	Absent	Absent	Absent	Absent	Absent	Absent	Absent	Absent	Absent	Absent	Absent	Absent	Absent	Absent	Absent	Absent	Absent	Absent	Absent	Absent	Absent	Absent	Absent	Absent	Absent	Absent	Absent	Absent	Absent
hsa-miR-375	MIMAT0000728	UUUGUUCGUUCGGCUCGCGUGA	54.5454545454545	Present	Present	Present	Present	Present	5	No	Detected	Detected	Detected	Detected	Detected	Detected	Detected	Detected	Detected	Detected	Detected	Detected	Detected	Detected	Detected	Detected	Detected	Detected	Detected	Detected	Detected	Detected	Detected	Detected	Undetected	Undetected	Undetected	Detected	Undetected	Undetected	Undetected	Detected	Undetected	Detected	Detected	Undetected	Undetected	Undetected	Undetected
hsa-miR-376a-2-5p	MIMAT0022928	GGUAGAUUUUCCUUCUAUGGU	38.0952380952381	Absent	Absent	Present	Present	Absent	2	No	Absent	Absent	Absent	Absent	Absent	Absent	Absent	Absent	Absent	Absent	Absent	Absent	Absent	Absent	Absent	Absent	Absent	Absent	Absent	Absent	Absent	Absent	Absent	Absent	Absent	Absent	Absent	Absent	Absent	Absent	Absent	Absent	Absent	Absent	Absent	Absent	Absent	Absent	Absent
hsa-miR-376a-3p	MIMAT0000729	AUCAUAGAGGAAAAUCCACGU	38.0952380952381	Present	Present	Present	Present	Present	5	No	Detected	Detected	Detected	Detected	Detected	Detected	Detected	Detected	Detected	Detected	Detected	Detected	Detected	Detected	Detected	Detected	Detected	Detected	Detected	Detected	Detected	Detected	Detected	Detected	Detected	Detected	Detected	Detected	Detected	Detected	Detected	Detected	Detected	Detected	Detected	Detected	Detected	Detected	Detected
hsa-miR-376a-5p	MIMAT0003386	GUAGAUUCUCCUUCUAUGAGUA	36.3636363636364	Present	Present	Present	Present	Present	5	No	Undetected	Undetected	Undetected	Undetected	Undetected	Undetected	Undetected	Undetected	Undetected	Undetected	Undetected	Undetected	Undetected	Undetected	Undetected	Undetected	Undetected	Undetected	Undetected	Undetected	Undetected	Undetected	Undetected	Undetected	Undetected	Undetected	Undetected	Undetected	Undetected	Undetected	Undetected	Undetected	Undetected	Undetected	Undetected	Undetected	Undetected	Undetected	Undetected
hsa-miR-376b-3p	MIMAT0002172	AUCAUAGAGGAAAAUCCAUGUU	31.8181818181818	Present	Present	Present	Present	Present	5	No	Detected	Detected	Detected	Detected	Detected	Undetected	Detected	Detected	Undetected	Detected	Detected	Detected	Undetected	Detected	Detected	Undetected	Detected	Detected	Detected	Detected	Detected	Undetected	Undetected	Undetected	Undetected	Undetected	Undetected	Undetected	Undetected	Undetected	Undetected	Undetected	Undetected	Undetected	Undetected	Undetected	Undetected	Undetected	Undetected
hsa-miR-376b-5p	MIMAT0022923	CGUGGAUAUUCCUUCUAUGUUU	36.3636363636364	Absent	Absent	Present	Present	Absent	2	No	Absent	Absent	Absent	Absent	Absent	Absent	Absent	Absent	Absent	Absent	Absent	Absent	Absent	Absent	Absent	Absent	Absent	Absent	Absent	Absent	Absent	Absent	Absent	Absent	Absent	Absent	Absent	Absent	Absent	Absent	Absent	Absent	Absent	Absent	Absent	Absent	Absent	Absent	Absent
hsa-miR-376c-3p	MIMAT0000720	AACAUAGAGGAAAUUCCACGU	38.0952380952381	Present	Present	Present	Present	Present	5	No	Detected	Detected	Detected	Detected	Detected	Detected	Detected	Detected	Detected	Detected	Detected	Detected	Detected	Detected	Detected	Detected	Detected	Detected	Detected	Detected	Detected	Detected	Detected	Detected	Detected	Detected	Detected	Detected	Detected	Detected	Detected	Detected	Detected	Detected	Detected	Detected	Detected	Detected	Detected
hsa-miR-376c-5p	MIMAT0022861	GGUGGAUAUUCCUUCUAUGUU	38.0952380952381	Absent	Absent	Present	Present	Absent	2	No	Absent	Absent	Absent	Absent	Absent	Absent	Absent	Absent	Absent	Absent	Absent	Absent	Absent	Absent	Absent	Absent	Absent	Absent	Absent	Absent	Absent	Absent	Absent	Absent	Absent	Absent	Absent	Absent	Absent	Absent	Absent	Absent	Absent	Absent	Absent	Absent	Absent	Absent	Absent
hsa-miR-377-3p	MIMAT0000730	AUCACACAAAGGCAACUUUUGU	36.3636363636364	Present	Present	Present	Present	Present	5	No	Undetected	Detected	Undetected	Undetected	Undetected	Undetected	Undetected	Detected	Undetected	Undetected	Undetected	Undetected	Detected	Detected	Detected	Undetected	Undetected	Detected	Detected	Undetected	Undetected	Undetected	Undetected	Detected	Detected	Detected	Detected	Detected	Detected	Detected	Detected	Detected	Detected	Detected	Detected	Detected	Detected	Detected	Detected
hsa-miR-377-5p	MIMAT0004689	AGAGGUUGCCCUUGGUGAAUUC	50	Present	Present	Present	Present	Present	5	No	Undetected	Undetected	Undetected	Undetected	Undetected	Undetected	Undetected	Undetected	Undetected	Undetected	Undetected	Undetected	Undetected	Undetected	Undetected	Undetected	Undetected	Undetected	Undetected	Undetected	Undetected	Undetected	Undetected	Undetected	Undetected	Undetected	Undetected	Undetected	Undetected	Undetected	Undetected	Undetected	Undetected	Undetected	Undetected	Undetected	Undetected	Undetected	Undetected
hsa-miR-378a-3p	MIMAT0000732	ACUGGACUUGGAGUCAGAAGGC	54.5454545454545	Present	Present	Present	Present	Absent	4	No	Detected	Detected	Undetected	Undetected	Detected	Detected	Detected	Detected	Undetected	Detected	Undetected	Detected	Undetected	Undetected	Detected	Undetected	Undetected	Undetected	Detected	Undetected	Undetected	Detected	Undetected	Detected	Detected	Detected	Detected	Detected	Detected	Detected	Detected	Undetected	Undetected	Undetected	Detected	Undetected	Detected	Detected	Detected
hsa-miR-378a-5p	MIMAT0000731	CUCCUGACUCCAGGUCCUGUGU	59.0909090909091	Present	Present	Present	Absent	Present	4	No	Detected	Detected	Detected	Detected	Detected	Detected	Detected	Detected	Detected	Detected	Undetected	Detected	Detected	Detected	Detected	Detected	Detected	Detected	Detected	Detected	Detected	Detected	Detected	Detected	Undetected	Undetected	Undetected	Undetected	Undetected	Undetected	Undetected	Detected	Undetected	Undetected	Undetected	Undetected	Undetected	Detected	Detected
hsa-miR-378b	MIMAT0014999	ACUGGACUUGGAGGCAGAA	52.6315789473684	Absent	Absent	Present	Present	Absent	2	No	Absent	Absent	Absent	Absent	Absent	Absent	Absent	Absent	Absent	Absent	Absent	Absent	Absent	Absent	Absent	Absent	Absent	Absent	Absent	Absent	Absent	Absent	Absent	Absent	Absent	Absent	Absent	Absent	Absent	Absent	Absent	Absent	Absent	Absent	Absent	Absent	Absent	Absent	Absent
hsa-miR-378c	MIMAT0016847	ACUGGACUUGGAGUCAGAAGAGUGG	52	Absent	Absent	Present	Present	Absent	2	No	Absent	Absent	Absent	Absent	Absent	Absent	Absent	Absent	Absent	Absent	Absent	Absent	Absent	Absent	Absent	Absent	Absent	Absent	Absent	Absent	Absent	Absent	Absent	Absent	Absent	Absent	Absent	Absent	Absent	Absent	Absent	Absent	Absent	Absent	Absent	Absent	Absent	Absent	Absent
hsa-miR-378d	MIMAT0018926	ACUGGACUUGGAGUCAGAAA	45	Absent	Absent	Present	Present	Absent	2	No	Absent	Absent	Absent	Absent	Absent	Absent	Absent	Absent	Absent	Absent	Absent	Absent	Absent	Absent	Absent	Absent	Absent	Absent	Absent	Absent	Absent	Absent	Absent	Absent	Absent	Absent	Absent	Absent	Absent	Absent	Absent	Absent	Absent	Absent	Absent	Absent	Absent	Absent	Absent
hsa-miR-378e	MIMAT0018927	ACUGGACUUGGAGUCAGGA	52.6315789473684	Absent	Absent	Present	Present	Absent	2	No	Absent	Absent	Absent	Absent	Absent	Absent	Absent	Absent	Absent	Absent	Absent	Absent	Absent	Absent	Absent	Absent	Absent	Absent	Absent	Absent	Absent	Absent	Absent	Absent	Absent	Absent	Absent	Absent	Absent	Absent	Absent	Absent	Absent	Absent	Absent	Absent	Absent	Absent	Absent
hsa-miR-378f	MIMAT0018932	ACUGGACUUGGAGCCAGAAG	55	Absent	Absent	Present	Present	Absent	2	No	Absent	Absent	Absent	Absent	Absent	Absent	Absent	Absent	Absent	Absent	Absent	Absent	Absent	Absent	Absent	Absent	Absent	Absent	Absent	Absent	Absent	Absent	Absent	Absent	Absent	Absent	Absent	Absent	Absent	Absent	Absent	Absent	Absent	Absent	Absent	Absent	Absent	Absent	Absent
hsa-miR-378g	MIMAT0018937	ACUGGGCUUGGAGUCAGAAG	55	Absent	Absent	Present	Present	Absent	2	No	Absent	Absent	Absent	Absent	Absent	Absent	Absent	Absent	Absent	Absent	Absent	Absent	Absent	Absent	Absent	Absent	Absent	Absent	Absent	Absent	Absent	Absent	Absent	Absent	Absent	Absent	Absent	Absent	Absent	Absent	Absent	Absent	Absent	Absent	Absent	Absent	Absent	Absent	Absent
hsa-miR-378h	MIMAT0018984	ACUGGACUUGGUGUCAGAUGG	52.3809523809524	Absent	Absent	Present	Present	Absent	2	No	Absent	Absent	Absent	Absent	Absent	Absent	Absent	Absent	Absent	Absent	Absent	Absent	Absent	Absent	Absent	Absent	Absent	Absent	Absent	Absent	Absent	Absent	Absent	Absent	Absent	Absent	Absent	Absent	Absent	Absent	Absent	Absent	Absent	Absent	Absent	Absent	Absent	Absent	Absent
hsa-miR-378i	MIMAT0019074	ACUGGACUAGGAGUCAGAAGG	52.3809523809524	Absent	Absent	Present	Present	Absent	2	No	Absent	Absent	Absent	Absent	Absent	Absent	Absent	Absent	Absent	Absent	Absent	Absent	Absent	Absent	Absent	Absent	Absent	Absent	Absent	Absent	Absent	Absent	Absent	Absent	Absent	Absent	Absent	Absent	Absent	Absent	Absent	Absent	Absent	Absent	Absent	Absent	Absent	Absent	Absent
hsa-miR-378j	MIMAT0024612	ACUGGAUUUGGAGCCAGAA	47.3684210526316	Absent	Absent	Present	Present	Absent	2	No	Absent	Absent	Absent	Absent	Absent	Absent	Absent	Absent	Absent	Absent	Absent	Absent	Absent	Absent	Absent	Absent	Absent	Absent	Absent	Absent	Absent	Absent	Absent	Absent	Absent	Absent	Absent	Absent	Absent	Absent	Absent	Absent	Absent	Absent	Absent	Absent	Absent	Absent	Absent
hsa-miR-379-3p	MIMAT0004690	UAUGUAACAUGGUCCACUAACU	36.3636363636364	Absent	Absent	Present	Present	Present	3	No	Absent	Absent	Absent	Absent	Absent	Absent	Absent	Absent	Absent	Absent	Absent	Absent	Absent	Absent	Absent	Absent	Absent	Absent	Absent	Absent	Absent	Absent	Absent	Absent	Absent	Absent	Absent	Absent	Absent	Absent	Absent	Absent	Absent	Absent	Absent	Absent	Absent	Absent	Absent
hsa-miR-379-5p	MIMAT0000733	UGGUAGACUAUGGAACGUAGG	47.6190476190476	Present	Present	Present	Present	Present	5	No	Detected	Detected	Detected	Detected	Detected	Detected	Detected	Detected	Detected	Detected	Detected	Detected	Detected	Detected	Detected	Detected	Detected	Detected	Detected	Detected	Detected	Detected	Detected	Detected	Undetected	Undetected	Undetected	Detected	Detected	Undetected	Undetected	Detected	Detected	Undetected	Detected	Undetected	Detected	Undetected	Undetected
hsa-miR-380-3p	MIMAT0000735	UAUGUAAUAUGGUCCACAUCUU	31.8181818181818	Present	Present	Present	Present	Present	5	No	Undetected	Undetected	Undetected	Undetected	Undetected	Undetected	Undetected	Undetected	Undetected	Undetected	Undetected	Undetected	Detected	Undetected	Undetected	Undetected	Undetected	Undetected	Detected	Undetected	Undetected	Undetected	Undetected	Detected	Detected	Detected	Detected	Detected	Detected	Detected	Detected	Detected	Detected	Undetected	Detected	Detected	Detected	Detected	Detected
hsa-miR-380-5p	MIMAT0000734	UGGUUGACCAUAGAACAUGCGC	50	Present	Present	Present	Present	Present	5	No	Undetected	Detected	Undetected	Undetected	Undetected	Undetected	Undetected	Undetected	Undetected	Undetected	Undetected	Undetected	Undetected	Undetected	Detected	Undetected	Undetected	Undetected	Undetected	Undetected	Undetected	Undetected	Undetected	Undetected	Undetected	Undetected	Undetected	Undetected	Undetected	Undetected	Undetected	Undetected	Undetected	Undetected	Undetected	Undetected	Undetected	Undetected	Undetected
hsa-miR-381-3p	MIMAT0000736	UAUACAAGGGCAAGCUCUCUGU	45.4545454545455	Present	Present	Present	Present	Present	5	No	Detected	Detected	Undetected	Undetected	Detected	Detected	Detected	Detected	Undetected	Detected	Undetected	Detected	Detected	Detected	Detected	Undetected	Detected	Detected	Detected	Undetected	Detected	Detected	Detected	Undetected	Undetected	Undetected	Undetected	Undetected	Detected	Undetected	Undetected	Undetected	Undetected	Undetected	Undetected	Undetected	Undetected	Undetected	Undetected
hsa-miR-381-5p	MIMAT0022862	AGCGAGGUUGCCCUUUGUAUAU	45.4545454545455	Absent	Absent	Present	Present	Present	3	No	Absent	Absent	Absent	Absent	Absent	Absent	Absent	Absent	Absent	Absent	Absent	Absent	Absent	Absent	Absent	Absent	Absent	Absent	Absent	Absent	Absent	Absent	Absent	Absent	Absent	Absent	Absent	Absent	Absent	Absent	Absent	Absent	Absent	Absent	Absent	Absent	Absent	Absent	Absent
hsa-miR-382-3p	MIMAT0022697	AAUCAUUCACGGACAACACUU	38.0952380952381	Absent	Absent	Present	Present	Present	3	No	Absent	Absent	Absent	Absent	Absent	Absent	Absent	Absent	Absent	Absent	Absent	Absent	Absent	Absent	Absent	Absent	Absent	Absent	Absent	Absent	Absent	Absent	Absent	Absent	Absent	Absent	Absent	Absent	Absent	Absent	Absent	Absent	Absent	Absent	Absent	Absent	Absent	Absent	Absent
hsa-miR-382-5p	MIMAT0000737	GAAGUUGUUCGUGGUGGAUUCG	50	Present	Present	Present	Present	Present	5	No	Detected	Detected	Undetected	Undetected	Detected	Detected	Detected	Detected	Undetected	Detected	Detected	Detected	Detected	Detected	Detected	Detected	Detected	Detected	Detected	Detected	Detected	Undetected	Detected	Detected	Detected	Detected	Detected	Detected	Detected	Detected	Detected	Detected	Detected	Detected	Detected	Detected	Detected	Detected	Detected
hsa-miR-383-3p	MIMAT0026485	ACAGCACUGCCUGGUCAGA	57.8947368421053	Absent	Absent	Present	Present	Absent	2	No	Absent	Absent	Absent	Absent	Absent	Absent	Absent	Absent	Absent	Absent	Absent	Absent	Absent	Absent	Absent	Absent	Absent	Absent	Absent	Absent	Absent	Absent	Absent	Absent	Absent	Absent	Absent	Absent	Absent	Absent	Absent	Absent	Absent	Absent	Absent	Absent	Absent	Absent	Absent
hsa-miR-383-5p	MIMAT0000738	AGAUCAGAAGGUGAUUGUGGCU	45.4545454545455	Present	Present	Absent	Present	Present	4	No	Undetected	Undetected	Undetected	Undetected	Undetected	Undetected	Undetected	Undetected	Undetected	Undetected	Undetected	Undetected	Undetected	Undetected	Undetected	Undetected	Undetected	Undetected	Undetected	Undetected	Undetected	Undetected	Undetected	Undetected	Undetected	Undetected	Undetected	Undetected	Undetected	Undetected	Undetected	Undetected	Undetected	Undetected	Undetected	Undetected	Undetected	Undetected	Undetected
hsa-miR-384	MIMAT0001075	AUUCCUAGAAAUUGUUCAUA	25	Present	Present	Present	Present	Present	5	No	Undetected	Undetected	Undetected	Undetected	Undetected	Undetected	Undetected	Detected	Undetected	Undetected	Undetected	Undetected	Undetected	Undetected	Undetected	Undetected	Undetected	Undetected	Undetected	Undetected	Undetected	Undetected	Undetected	Undetected	Undetected	Undetected	Undetected	Undetected	Undetected	Undetected	Undetected	Undetected	Undetected	Undetected	Undetected	Undetected	Undetected	Undetected	Undetected
hsa-miR-3907	MIMAT0018179	AGGUGCUCCAGGCUGGCUCACA	63.6363636363636	Absent	Absent	Present	Present	Absent	2	No	Absent	Absent	Absent	Absent	Absent	Absent	Absent	Absent	Absent	Absent	Absent	Absent	Absent	Absent	Absent	Absent	Absent	Absent	Absent	Absent	Absent	Absent	Absent	Absent	Absent	Absent	Absent	Absent	Absent	Absent	Absent	Absent	Absent	Absent	Absent	Absent	Absent	Absent	Absent
hsa-miR-3908	MIMAT0018182	GAGCAAUGUAGGUAGACUGUUU	40.9090909090909	Absent	Absent	Absent	Present	Absent	1	No	Absent	Absent	Absent	Absent	Absent	Absent	Absent	Absent	Absent	Absent	Absent	Absent	Absent	Absent	Absent	Absent	Absent	Absent	Absent	Absent	Absent	Absent	Absent	Absent	Absent	Absent	Absent	Absent	Absent	Absent	Absent	Absent	Absent	Absent	Absent	Absent	Absent	Absent	Absent
hsa-miR-3909	MIMAT0018183	UGUCCUCUAGGGCCUGCAGUCU	59.0909090909091	Absent	Absent	Present	Present	Absent	2	No	Absent	Absent	Absent	Absent	Absent	Absent	Absent	Absent	Absent	Absent	Absent	Absent	Absent	Absent	Absent	Absent	Absent	Absent	Absent	Absent	Absent	Absent	Absent	Absent	Absent	Absent	Absent	Absent	Absent	Absent	Absent	Absent	Absent	Absent	Absent	Absent	Absent	Absent	Absent
hsa-miR-3910	MIMAT0018184	AAAGGCAUAAAACCAAGACA	35	Absent	Absent	Absent	Present	Absent	1	No	Absent	Absent	Absent	Absent	Absent	Absent	Absent	Absent	Absent	Absent	Absent	Absent	Absent	Absent	Absent	Absent	Absent	Absent	Absent	Absent	Absent	Absent	Absent	Absent	Absent	Absent	Absent	Absent	Absent	Absent	Absent	Absent	Absent	Absent	Absent	Absent	Absent	Absent	Absent
hsa-miR-3912-3p	MIMAT0018186	UAACGCAUAAUAUGGACAUGU	33.3333333333333	Absent	Absent	Present	Present	Absent	2	No	Absent	Absent	Absent	Absent	Absent	Absent	Absent	Absent	Absent	Absent	Absent	Absent	Absent	Absent	Absent	Absent	Absent	Absent	Absent	Absent	Absent	Absent	Absent	Absent	Absent	Absent	Absent	Absent	Absent	Absent	Absent	Absent	Absent	Absent	Absent	Absent	Absent	Absent	Absent
hsa-miR-3912-5p	MIMAT0027036	AUGUCCAUAUUAUGGGUUAGU	33.3333333333333	Absent	Absent	Absent	Present	Absent	1	No	Absent	Absent	Absent	Absent	Absent	Absent	Absent	Absent	Absent	Absent	Absent	Absent	Absent	Absent	Absent	Absent	Absent	Absent	Absent	Absent	Absent	Absent	Absent	Absent	Absent	Absent	Absent	Absent	Absent	Absent	Absent	Absent	Absent	Absent	Absent	Absent	Absent	Absent	Absent
hsa-miR-3913-3p	MIMAT0019225	AGACAUCAAGAUCAGUCCCAAA	40.9090909090909	Absent	Absent	Present	Absent	Absent	1	No	Absent	Absent	Absent	Absent	Absent	Absent	Absent	Absent	Absent	Absent	Absent	Absent	Absent	Absent	Absent	Absent	Absent	Absent	Absent	Absent	Absent	Absent	Absent	Absent	Absent	Absent	Absent	Absent	Absent	Absent	Absent	Absent	Absent	Absent	Absent	Absent	Absent	Absent	Absent
hsa-miR-3913-5p	MIMAT0018187	UUUGGGACUGAUCUUGAUGUCU	40.9090909090909	Absent	Absent	Present	Present	Absent	2	No	Absent	Absent	Absent	Absent	Absent	Absent	Absent	Absent	Absent	Absent	Absent	Absent	Absent	Absent	Absent	Absent	Absent	Absent	Absent	Absent	Absent	Absent	Absent	Absent	Absent	Absent	Absent	Absent	Absent	Absent	Absent	Absent	Absent	Absent	Absent	Absent	Absent	Absent	Absent
hsa-miR-3914	MIMAT0018188	AAGGAACCAGAAAAUGAGAAGU	36.3636363636364	Absent	Absent	Absent	Present	Absent	1	No	Absent	Absent	Absent	Absent	Absent	Absent	Absent	Absent	Absent	Absent	Absent	Absent	Absent	Absent	Absent	Absent	Absent	Absent	Absent	Absent	Absent	Absent	Absent	Absent	Absent	Absent	Absent	Absent	Absent	Absent	Absent	Absent	Absent	Absent	Absent	Absent	Absent	Absent	Absent
hsa-miR-3915	MIMAT0018189	UUGAGGAAAAGAUGGUCUUAUU	31.8181818181818	Absent	Absent	Present	Present	Absent	2	No	Absent	Absent	Absent	Absent	Absent	Absent	Absent	Absent	Absent	Absent	Absent	Absent	Absent	Absent	Absent	Absent	Absent	Absent	Absent	Absent	Absent	Absent	Absent	Absent	Absent	Absent	Absent	Absent	Absent	Absent	Absent	Absent	Absent	Absent	Absent	Absent	Absent	Absent	Absent
hsa-miR-3916	MIMAT0018190	AAGAGGAAGAAAUGGCUGGUUCUCAG	46.1538461538462	Absent	Absent	Present	Present	Absent	2	No	Absent	Absent	Absent	Absent	Absent	Absent	Absent	Absent	Absent	Absent	Absent	Absent	Absent	Absent	Absent	Absent	Absent	Absent	Absent	Absent	Absent	Absent	Absent	Absent	Absent	Absent	Absent	Absent	Absent	Absent	Absent	Absent	Absent	Absent	Absent	Absent	Absent	Absent	Absent
hsa-miR-3917	MIMAT0018191	GCUCGGACUGAGCAGGUGGG	70	Absent	Absent	Present	Present	Absent	2	No	Absent	Absent	Absent	Absent	Absent	Absent	Absent	Absent	Absent	Absent	Absent	Absent	Absent	Absent	Absent	Absent	Absent	Absent	Absent	Absent	Absent	Absent	Absent	Absent	Absent	Absent	Absent	Absent	Absent	Absent	Absent	Absent	Absent	Absent	Absent	Absent	Absent	Absent	Absent
hsa-miR-3918	MIMAT0018192	ACAGGGCCGCAGAUGGAGACU	61.9047619047619	Absent	Absent	Present	Absent	Absent	1	No	Absent	Absent	Absent	Absent	Absent	Absent	Absent	Absent	Absent	Absent	Absent	Absent	Absent	Absent	Absent	Absent	Absent	Absent	Absent	Absent	Absent	Absent	Absent	Absent	Absent	Absent	Absent	Absent	Absent	Absent	Absent	Absent	Absent	Absent	Absent	Absent	Absent	Absent	Absent
hsa-miR-3919	MIMAT0018193	GCAGAGAACAAAGGACUCAGU	47.6190476190476	Absent	Absent	Absent	Present	Absent	1	No	Absent	Absent	Absent	Absent	Absent	Absent	Absent	Absent	Absent	Absent	Absent	Absent	Absent	Absent	Absent	Absent	Absent	Absent	Absent	Absent	Absent	Absent	Absent	Absent	Absent	Absent	Absent	Absent	Absent	Absent	Absent	Absent	Absent	Absent	Absent	Absent	Absent	Absent	Absent
hsa-miR-3920	MIMAT0018195	ACUGAUUAUCUUAACUCUCUGA	31.8181818181818	Absent	Absent	Present	Present	Absent	2	No	Absent	Absent	Absent	Absent	Absent	Absent	Absent	Absent	Absent	Absent	Absent	Absent	Absent	Absent	Absent	Absent	Absent	Absent	Absent	Absent	Absent	Absent	Absent	Absent	Absent	Absent	Absent	Absent	Absent	Absent	Absent	Absent	Absent	Absent	Absent	Absent	Absent	Absent	Absent
hsa-miR-3921	MIMAT0018196	UCUCUGAGUACCAUAUGCCUUGU	43.4782608695652	Absent	Absent	Absent	Present	Absent	1	No	Absent	Absent	Absent	Absent	Absent	Absent	Absent	Absent	Absent	Absent	Absent	Absent	Absent	Absent	Absent	Absent	Absent	Absent	Absent	Absent	Absent	Absent	Absent	Absent	Absent	Absent	Absent	Absent	Absent	Absent	Absent	Absent	Absent	Absent	Absent	Absent	Absent	Absent	Absent
hsa-miR-3922-3p	MIMAT0018197	UCUGGCCUUGACUUGACUCUUU	45.4545454545455	Absent	Absent	Absent	Present	Absent	1	No	Absent	Absent	Absent	Absent	Absent	Absent	Absent	Absent	Absent	Absent	Absent	Absent	Absent	Absent	Absent	Absent	Absent	Absent	Absent	Absent	Absent	Absent	Absent	Absent	Absent	Absent	Absent	Absent	Absent	Absent	Absent	Absent	Absent	Absent	Absent	Absent	Absent	Absent	Absent
hsa-miR-3922-5p	MIMAT0019227	UCAAGGCCAGAGGUCCCACAGCA	60.8695652173913	Absent	Absent	Absent	Present	Absent	1	No	Absent	Absent	Absent	Absent	Absent	Absent	Absent	Absent	Absent	Absent	Absent	Absent	Absent	Absent	Absent	Absent	Absent	Absent	Absent	Absent	Absent	Absent	Absent	Absent	Absent	Absent	Absent	Absent	Absent	Absent	Absent	Absent	Absent	Absent	Absent	Absent	Absent	Absent	Absent
hsa-miR-3923	MIMAT0018198	AACUAGUAAUGUUGGAUUAGGG	36.3636363636364	Absent	Absent	Present	Present	Absent	2	No	Absent	Absent	Absent	Absent	Absent	Absent	Absent	Absent	Absent	Absent	Absent	Absent	Absent	Absent	Absent	Absent	Absent	Absent	Absent	Absent	Absent	Absent	Absent	Absent	Absent	Absent	Absent	Absent	Absent	Absent	Absent	Absent	Absent	Absent	Absent	Absent	Absent	Absent	Absent
hsa-miR-3924	MIMAT0018199	AUAUGUAUAUGUGACUGCUACU	31.8181818181818	Absent	Absent	Absent	Present	Absent	1	No	Absent	Absent	Absent	Absent	Absent	Absent	Absent	Absent	Absent	Absent	Absent	Absent	Absent	Absent	Absent	Absent	Absent	Absent	Absent	Absent	Absent	Absent	Absent	Absent	Absent	Absent	Absent	Absent	Absent	Absent	Absent	Absent	Absent	Absent	Absent	Absent	Absent	Absent	Absent
hsa-miR-3925-3p	MIMAT0019228	ACUCCAGUUUUAGUUCUCUUG	38.0952380952381	Absent	Absent	Present	Absent	Absent	1	No	Absent	Absent	Absent	Absent	Absent	Absent	Absent	Absent	Absent	Absent	Absent	Absent	Absent	Absent	Absent	Absent	Absent	Absent	Absent	Absent	Absent	Absent	Absent	Absent	Absent	Absent	Absent	Absent	Absent	Absent	Absent	Absent	Absent	Absent	Absent	Absent	Absent	Absent	Absent
hsa-miR-3925-5p	MIMAT0018200	AAGAGAACUGAAAGUGGAGCCU	45.4545454545455	Absent	Absent	Present	Present	Absent	2	No	Absent	Absent	Absent	Absent	Absent	Absent	Absent	Absent	Absent	Absent	Absent	Absent	Absent	Absent	Absent	Absent	Absent	Absent	Absent	Absent	Absent	Absent	Absent	Absent	Absent	Absent	Absent	Absent	Absent	Absent	Absent	Absent	Absent	Absent	Absent	Absent	Absent	Absent	Absent
hsa-miR-3926	MIMAT0018201	UGGCCAAAAAGCAGGCAGAGA	52.3809523809524	Absent	Absent	Absent	Present	Absent	1	No	Absent	Absent	Absent	Absent	Absent	Absent	Absent	Absent	Absent	Absent	Absent	Absent	Absent	Absent	Absent	Absent	Absent	Absent	Absent	Absent	Absent	Absent	Absent	Absent	Absent	Absent	Absent	Absent	Absent	Absent	Absent	Absent	Absent	Absent	Absent	Absent	Absent	Absent	Absent
hsa-miR-3927-3p	MIMAT0018202	CAGGUAGAUAUUUGAUAGGCAU	36.3636363636364	Absent	Absent	Present	Absent	Absent	1	No	Absent	Absent	Absent	Absent	Absent	Absent	Absent	Absent	Absent	Absent	Absent	Absent	Absent	Absent	Absent	Absent	Absent	Absent	Absent	Absent	Absent	Absent	Absent	Absent	Absent	Absent	Absent	Absent	Absent	Absent	Absent	Absent	Absent	Absent	Absent	Absent	Absent	Absent	Absent
hsa-miR-3927-5p	MIMAT0022970	GCCUAUCACAUAUCUGCCUGU	47.6190476190476	Absent	Absent	Present	Present	Absent	2	No	Absent	Absent	Absent	Absent	Absent	Absent	Absent	Absent	Absent	Absent	Absent	Absent	Absent	Absent	Absent	Absent	Absent	Absent	Absent	Absent	Absent	Absent	Absent	Absent	Absent	Absent	Absent	Absent	Absent	Absent	Absent	Absent	Absent	Absent	Absent	Absent	Absent	Absent	Absent
hsa-miR-3928-3p	MIMAT0018205	GGAGGAACCUUGGAGCUUCGGC	63.6363636363636	Absent	Absent	Present	Present	Absent	2	No	Absent	Absent	Absent	Absent	Absent	Absent	Absent	Absent	Absent	Absent	Absent	Absent	Absent	Absent	Absent	Absent	Absent	Absent	Absent	Absent	Absent	Absent	Absent	Absent	Absent	Absent	Absent	Absent	Absent	Absent	Absent	Absent	Absent	Absent	Absent	Absent	Absent	Absent	Absent
hsa-miR-3928-5p	MIMAT0027037	UGAAGCUCUAAGGUUCCGCCUGC	56.5217391304348	Absent	Absent	Present	Present	Absent	2	No	Absent	Absent	Absent	Absent	Absent	Absent	Absent	Absent	Absent	Absent	Absent	Absent	Absent	Absent	Absent	Absent	Absent	Absent	Absent	Absent	Absent	Absent	Absent	Absent	Absent	Absent	Absent	Absent	Absent	Absent	Absent	Absent	Absent	Absent	Absent	Absent	Absent	Absent	Absent
hsa-miR-3929	MIMAT0018206	GAGGCUGAUGUGAGUAGACCACU	52.1739130434783	Absent	Absent	Present	Present	Absent	2	No	Absent	Absent	Absent	Absent	Absent	Absent	Absent	Absent	Absent	Absent	Absent	Absent	Absent	Absent	Absent	Absent	Absent	Absent	Absent	Absent	Absent	Absent	Absent	Absent	Absent	Absent	Absent	Absent	Absent	Absent	Absent	Absent	Absent	Absent	Absent	Absent	Absent	Absent	Absent
hsa-miR-3934-3p	MIMAT0022975	UGCUCAGGUUGCACAGCUGGGA	59.0909090909091	Absent	Absent	Absent	Present	Absent	1	No	Absent	Absent	Absent	Absent	Absent	Absent	Absent	Absent	Absent	Absent	Absent	Absent	Absent	Absent	Absent	Absent	Absent	Absent	Absent	Absent	Absent	Absent	Absent	Absent	Absent	Absent	Absent	Absent	Absent	Absent	Absent	Absent	Absent	Absent	Absent	Absent	Absent	Absent	Absent
hsa-miR-3934-5p	MIMAT0018349	UCAGGUGUGGAAACUGAGGCAG	54.5454545454545	Absent	Absent	Present	Present	Absent	2	No	Absent	Absent	Absent	Absent	Absent	Absent	Absent	Absent	Absent	Absent	Absent	Absent	Absent	Absent	Absent	Absent	Absent	Absent	Absent	Absent	Absent	Absent	Absent	Absent	Absent	Absent	Absent	Absent	Absent	Absent	Absent	Absent	Absent	Absent	Absent	Absent	Absent	Absent	Absent
hsa-miR-3935	MIMAT0018350	UGUAGAUACGAGCACCAGCCAC	54.5454545454545	Absent	Absent	Present	Present	Absent	2	No	Absent	Absent	Absent	Absent	Absent	Absent	Absent	Absent	Absent	Absent	Absent	Absent	Absent	Absent	Absent	Absent	Absent	Absent	Absent	Absent	Absent	Absent	Absent	Absent	Absent	Absent	Absent	Absent	Absent	Absent	Absent	Absent	Absent	Absent	Absent	Absent	Absent	Absent	Absent
hsa-miR-3936	MIMAT0018351	UAAGGGGUGUAUGGCAGAUGCA	50	Absent	Absent	Absent	Present	Absent	1	No	Absent	Absent	Absent	Absent	Absent	Absent	Absent	Absent	Absent	Absent	Absent	Absent	Absent	Absent	Absent	Absent	Absent	Absent	Absent	Absent	Absent	Absent	Absent	Absent	Absent	Absent	Absent	Absent	Absent	Absent	Absent	Absent	Absent	Absent	Absent	Absent	Absent	Absent	Absent
hsa-miR-3937	MIMAT0018352	ACAGGCGGCUGUAGCAAUGGGGG	65.2173913043478	Absent	Absent	Present	Present	Absent	2	No	Absent	Absent	Absent	Absent	Absent	Absent	Absent	Absent	Absent	Absent	Absent	Absent	Absent	Absent	Absent	Absent	Absent	Absent	Absent	Absent	Absent	Absent	Absent	Absent	Absent	Absent	Absent	Absent	Absent	Absent	Absent	Absent	Absent	Absent	Absent	Absent	Absent	Absent	Absent
hsa-miR-3938	MIMAT0018353	AAUUCCCUUGUAGAUAACCCGG	45.4545454545455	Absent	Absent	Present	Present	Absent	2	No	Absent	Absent	Absent	Absent	Absent	Absent	Absent	Absent	Absent	Absent	Absent	Absent	Absent	Absent	Absent	Absent	Absent	Absent	Absent	Absent	Absent	Absent	Absent	Absent	Absent	Absent	Absent	Absent	Absent	Absent	Absent	Absent	Absent	Absent	Absent	Absent	Absent	Absent	Absent
hsa-miR-3939	MIMAT0018355	UACGCGCAGACCACAGGAUGUC	59.0909090909091	Absent	Absent	Present	Present	Absent	2	No	Absent	Absent	Absent	Absent	Absent	Absent	Absent	Absent	Absent	Absent	Absent	Absent	Absent	Absent	Absent	Absent	Absent	Absent	Absent	Absent	Absent	Absent	Absent	Absent	Absent	Absent	Absent	Absent	Absent	Absent	Absent	Absent	Absent	Absent	Absent	Absent	Absent	Absent	Absent
hsa-miR-3940-3p	MIMAT0018356	CAGCCCGGAUCCCAGCCCACUU	68.1818181818182	Absent	Absent	Present	Absent	Absent	1	No	Absent	Absent	Absent	Absent	Absent	Absent	Absent	Absent	Absent	Absent	Absent	Absent	Absent	Absent	Absent	Absent	Absent	Absent	Absent	Absent	Absent	Absent	Absent	Absent	Absent	Absent	Absent	Absent	Absent	Absent	Absent	Absent	Absent	Absent	Absent	Absent	Absent	Absent	Absent
hsa-miR-3940-5p	MIMAT0019229	GUGGGUUGGGGCGGGCUCUG	75	Absent	Absent	Absent	Present	Absent	1	No	Absent	Absent	Absent	Absent	Absent	Absent	Absent	Absent	Absent	Absent	Absent	Absent	Absent	Absent	Absent	Absent	Absent	Absent	Absent	Absent	Absent	Absent	Absent	Absent	Absent	Absent	Absent	Absent	Absent	Absent	Absent	Absent	Absent	Absent	Absent	Absent	Absent	Absent	Absent
hsa-miR-3941	MIMAT0018357	UUACACACAACUGAGGAUCAUA	36.3636363636364	Absent	Absent	Absent	Present	Absent	1	No	Absent	Absent	Absent	Absent	Absent	Absent	Absent	Absent	Absent	Absent	Absent	Absent	Absent	Absent	Absent	Absent	Absent	Absent	Absent	Absent	Absent	Absent	Absent	Absent	Absent	Absent	Absent	Absent	Absent	Absent	Absent	Absent	Absent	Absent	Absent	Absent	Absent	Absent	Absent
hsa-miR-3942-5p	MIMAT0018358	AAGCAAUACUGUUACCUGAAAU	31.8181818181818	Absent	Absent	Present	Present	Absent	2	No	Absent	Absent	Absent	Absent	Absent	Absent	Absent	Absent	Absent	Absent	Absent	Absent	Absent	Absent	Absent	Absent	Absent	Absent	Absent	Absent	Absent	Absent	Absent	Absent	Absent	Absent	Absent	Absent	Absent	Absent	Absent	Absent	Absent	Absent	Absent	Absent	Absent	Absent	Absent
hsa-miR-3943	MIMAT0018359	UAGCCCCCAGGCUUCACUUGGCG	65.2173913043478	Absent	Absent	Present	Present	Absent	2	No	Absent	Absent	Absent	Absent	Absent	Absent	Absent	Absent	Absent	Absent	Absent	Absent	Absent	Absent	Absent	Absent	Absent	Absent	Absent	Absent	Absent	Absent	Absent	Absent	Absent	Absent	Absent	Absent	Absent	Absent	Absent	Absent	Absent	Absent	Absent	Absent	Absent	Absent	Absent
hsa-miR-3944-3p	MIMAT0018360	UUCGGGCUGGCCUGCUGCUCCGG	73.9130434782609	Absent	Absent	Present	Absent	Absent	1	No	Absent	Absent	Absent	Absent	Absent	Absent	Absent	Absent	Absent	Absent	Absent	Absent	Absent	Absent	Absent	Absent	Absent	Absent	Absent	Absent	Absent	Absent	Absent	Absent	Absent	Absent	Absent	Absent	Absent	Absent	Absent	Absent	Absent	Absent	Absent	Absent	Absent	Absent	Absent
hsa-miR-3944-5p	MIMAT0019231	UGUGCAGCAGGCCAACCGAGA	61.9047619047619	Absent	Absent	Absent	Present	Absent	1	No	Absent	Absent	Absent	Absent	Absent	Absent	Absent	Absent	Absent	Absent	Absent	Absent	Absent	Absent	Absent	Absent	Absent	Absent	Absent	Absent	Absent	Absent	Absent	Absent	Absent	Absent	Absent	Absent	Absent	Absent	Absent	Absent	Absent	Absent	Absent	Absent	Absent	Absent	Absent
hsa-miR-3945	MIMAT0018361	AGGGCAUAGGAGAGGGUUGAUAU	47.8260869565217	Absent	Absent	Present	Present	Absent	2	No	Absent	Absent	Absent	Absent	Absent	Absent	Absent	Absent	Absent	Absent	Absent	Absent	Absent	Absent	Absent	Absent	Absent	Absent	Absent	Absent	Absent	Absent	Absent	Absent	Absent	Absent	Absent	Absent	Absent	Absent	Absent	Absent	Absent	Absent	Absent	Absent	Absent	Absent	Absent
hsa-miR-3960	MIMAT0019337	GGCGGCGGCGGAGGCGGGGG	95	Absent	Absent	Present	Absent	Absent	1	No	Absent	Absent	Absent	Absent	Absent	Absent	Absent	Absent	Absent	Absent	Absent	Absent	Absent	Absent	Absent	Absent	Absent	Absent	Absent	Absent	Absent	Absent	Absent	Absent	Absent	Absent	Absent	Absent	Absent	Absent	Absent	Absent	Absent	Absent	Absent	Absent	Absent	Absent	Absent
hsa-miR-3972	MIMAT0019357	CUGCCAGCCCCGUUCCAGGGCA	72.7272727272727	Absent	Absent	Present	Absent	Absent	1	No	Absent	Absent	Absent	Absent	Absent	Absent	Absent	Absent	Absent	Absent	Absent	Absent	Absent	Absent	Absent	Absent	Absent	Absent	Absent	Absent	Absent	Absent	Absent	Absent	Absent	Absent	Absent	Absent	Absent	Absent	Absent	Absent	Absent	Absent	Absent	Absent	Absent	Absent	Absent
hsa-miR-3973	MIMAT0019358	ACAAAGUACAGCAUUAGCCUUAG	39.1304347826087	Absent	Absent	Absent	Present	Absent	1	No	Absent	Absent	Absent	Absent	Absent	Absent	Absent	Absent	Absent	Absent	Absent	Absent	Absent	Absent	Absent	Absent	Absent	Absent	Absent	Absent	Absent	Absent	Absent	Absent	Absent	Absent	Absent	Absent	Absent	Absent	Absent	Absent	Absent	Absent	Absent	Absent	Absent	Absent	Absent
hsa-miR-3974	MIMAT0019359	AAAGGUCAUUGUAAGGUUAAUGC	34.7826086956522	Absent	Absent	Present	Present	Absent	2	No	Absent	Absent	Absent	Absent	Absent	Absent	Absent	Absent	Absent	Absent	Absent	Absent	Absent	Absent	Absent	Absent	Absent	Absent	Absent	Absent	Absent	Absent	Absent	Absent	Absent	Absent	Absent	Absent	Absent	Absent	Absent	Absent	Absent	Absent	Absent	Absent	Absent	Absent	Absent
hsa-miR-3975	MIMAT0019360	UGAGGCUAAUGCACUACUUCAC	45.4545454545455	Absent	Absent	Absent	Present	Absent	1	No	Absent	Absent	Absent	Absent	Absent	Absent	Absent	Absent	Absent	Absent	Absent	Absent	Absent	Absent	Absent	Absent	Absent	Absent	Absent	Absent	Absent	Absent	Absent	Absent	Absent	Absent	Absent	Absent	Absent	Absent	Absent	Absent	Absent	Absent	Absent	Absent	Absent	Absent	Absent
hsa-miR-3976	MIMAT0019361	UAUAGAGAGCAGGAAGAUUAAUGU	33.3333333333333	Absent	Absent	Present	Present	Absent	2	No	Absent	Absent	Absent	Absent	Absent	Absent	Absent	Absent	Absent	Absent	Absent	Absent	Absent	Absent	Absent	Absent	Absent	Absent	Absent	Absent	Absent	Absent	Absent	Absent	Absent	Absent	Absent	Absent	Absent	Absent	Absent	Absent	Absent	Absent	Absent	Absent	Absent	Absent	Absent
hsa-miR-3977	MIMAT0019362	GUGCUUCAUCGUAAUUAACCUUA	34.7826086956522	Absent	Absent	Present	Present	Absent	2	No	Absent	Absent	Absent	Absent	Absent	Absent	Absent	Absent	Absent	Absent	Absent	Absent	Absent	Absent	Absent	Absent	Absent	Absent	Absent	Absent	Absent	Absent	Absent	Absent	Absent	Absent	Absent	Absent	Absent	Absent	Absent	Absent	Absent	Absent	Absent	Absent	Absent	Absent	Absent
hsa-miR-3978	MIMAT0019363	GUGGAAAGCAUGCAUCCAGGGUGU	54.1666666666667	Absent	Absent	Absent	Present	Absent	1	No	Absent	Absent	Absent	Absent	Absent	Absent	Absent	Absent	Absent	Absent	Absent	Absent	Absent	Absent	Absent	Absent	Absent	Absent	Absent	Absent	Absent	Absent	Absent	Absent	Absent	Absent	Absent	Absent	Absent	Absent	Absent	Absent	Absent	Absent	Absent	Absent	Absent	Absent	Absent
hsa-miR-409-3p	MIMAT0001639	GAAUGUUGCUCGGUGAACCCCU	54.5454545454545	Present	Present	Present	Present	Present	5	No	Detected	Detected	Detected	Detected	Detected	Detected	Undetected	Detected	Detected	Detected	Detected	Detected	Detected	Detected	Detected	Detected	Detected	Detected	Detected	Detected	Detected	Detected	Detected	Detected	Detected	Detected	Detected	Detected	Detected	Detected	Detected	Detected	Detected	Detected	Detected	Detected	Detected	Detected	Detected
hsa-miR-409-5p	MIMAT0001638	AGGUUACCCGAGCAACUUUGCAU	47.8260869565217	Present	Present	Present	Present	Present	5	No	Detected	Detected	Detected	Detected	Detected	Detected	Detected	Detected	Undetected	Detected	Detected	Detected	Detected	Detected	Detected	Detected	Detected	Detected	Detected	Detected	Detected	Detected	Undetected	Detected	Undetected	Detected	Detected	Detected	Detected	Undetected	Undetected	Detected	Detected	Undetected	Detected	Undetected	Detected	Undetected	Undetected
hsa-miR-410-3p	MIMAT0002171	AAUAUAACACAGAUGGCCUGU	38.0952380952381	Present	Present	Present	Present	Present	5	No	Detected	Detected	Detected	Detected	Detected	Detected	Detected	Detected	Detected	Detected	Detected	Detected	Detected	Detected	Detected	Detected	Detected	Detected	Detected	Detected	Detected	Detected	Detected	Detected	Detected	Undetected	Undetected	Detected	Detected	Detected	Undetected	Detected	Detected	Undetected	Detected	Undetected	Detected	Undetected	Undetected
hsa-miR-410-5p	MIMAT0026558	AGGUUGUCUGUGAUGAGUUCG	47.6190476190476	Absent	Absent	Present	Present	Absent	2	No	Absent	Absent	Absent	Absent	Absent	Absent	Absent	Absent	Absent	Absent	Absent	Absent	Absent	Absent	Absent	Absent	Absent	Absent	Absent	Absent	Absent	Absent	Absent	Absent	Absent	Absent	Absent	Absent	Absent	Absent	Absent	Absent	Absent	Absent	Absent	Absent	Absent	Absent	Absent
hsa-miR-411-3p	MIMAT0004813	UAUGUAACACGGUCCACUAACC	45.4545454545455	Present	Present	Present	Present	Present	5	No	Detected	Detected	Undetected	Undetected	Detected	Detected	Undetected	Detected	Undetected	Detected	Undetected	Undetected	Detected	Detected	Detected	Undetected	Detected	Detected	Detected	Detected	Detected	Undetected	Undetected	Undetected	Undetected	Undetected	Detected	Undetected	Detected	Undetected	Detected	Undetected	Undetected	Undetected	Undetected	Undetected	Undetected	Undetected	Undetected
hsa-miR-411-5p	MIMAT0003329	UAGUAGACCGUAUAGCGUACG	47.6190476190476	Present	Present	Present	Present	Present	5	No	Detected	Detected	Detected	Detected	Detected	Detected	Detected	Detected	Detected	Detected	Detected	Detected	Detected	Detected	Detected	Detected	Detected	Detected	Detected	Detected	Detected	Detected	Detected	Detected	Detected	Detected	Detected	Detected	Detected	Detected	Undetected	Detected	Detected	Undetected	Undetected	Undetected	Detected	Undetected	Undetected
hsa-miR-412-3p	MIMAT0002170	ACUUCACCUGGUCCACUAGCCGU	56.5217391304348	Present	Present	Present	Present	Present	5	No	Undetected	Undetected	Undetected	Undetected	Undetected	Undetected	Undetected	Undetected	Undetected	Undetected	Undetected	Undetected	Undetected	Undetected	Undetected	Undetected	Undetected	Undetected	Undetected	Undetected	Undetected	Undetected	Undetected	Undetected	Undetected	Undetected	Undetected	Undetected	Undetected	Undetected	Undetected	Undetected	Undetected	Undetected	Undetected	Undetected	Undetected	Undetected	Undetected
hsa-miR-412-5p	MIMAT0026557	UGGUCGACCAGUUGGAAAGUAAU	43.4782608695652	Absent	Absent	Present	Present	Absent	2	No	Absent	Absent	Absent	Absent	Absent	Absent	Absent	Absent	Absent	Absent	Absent	Absent	Absent	Absent	Absent	Absent	Absent	Absent	Absent	Absent	Absent	Absent	Absent	Absent	Absent	Absent	Absent	Absent	Absent	Absent	Absent	Absent	Absent	Absent	Absent	Absent	Absent	Absent	Absent
hsa-miR-421	MIMAT0003339	AUCAACAGACAUUAAUUGGGCGC	43.4782608695652	Absent	Present	Present	Present	Present	4	No	Absent	Absent	Absent	Absent	Absent	Absent	Absent	Absent	Absent	Absent	Absent	Absent	Absent	Absent	Absent	Absent	Absent	Absent	Absent	Absent	Absent	Absent	Absent	Detected	Detected	Detected	Detected	Detected	Detected	Undetected	Detected	Detected	Detected	Detected	Detected	Detected	Detected	Detected	Detected
hsa-miR-422a	MIMAT0001339	ACUGGACUUAGGGUCAGAAGGC	54.5454545454545	Present	Present	Present	Present	Present	5	No	Detected	Undetected	Undetected	Detected	Undetected	Detected	Detected	Detected	Detected	Detected	Undetected	Detected	Undetected	Undetected	Undetected	Undetected	Undetected	Detected	Detected	Undetected	Undetected	Undetected	Detected	Undetected	Undetected	Undetected	Undetected	Undetected	Undetected	Undetected	Undetected	Undetected	Undetected	Undetected	Undetected	Undetected	Undetected	Undetected	Undetected
hsa-miR-423-3p	MIMAT0001340	AGCUCGGUCUGAGGCCCCUCAGU	65.2173913043478	Absent	Present	Present	Absent	Present	3	No	Absent	Absent	Absent	Absent	Absent	Absent	Absent	Absent	Absent	Absent	Absent	Absent	Absent	Absent	Absent	Absent	Absent	Absent	Absent	Absent	Absent	Absent	Absent	Detected	Detected	Detected	Detected	Detected	Detected	Detected	Detected	Detected	Detected	Detected	Detected	Detected	Detected	Detected	Detected
hsa-miR-423-5p	MIMAT0004748	UGAGGGGCAGAGAGCGAGACUUU	56.5217391304348	Present	Present	Present	Absent	Present	4	No	Detected	Detected	Detected	Detected	Detected	Detected	Detected	Detected	Detected	Detected	Detected	Detected	Detected	Detected	Detected	Detected	Detected	Detected	Detected	Detected	Detected	Detected	Detected	Detected	Detected	Detected	Detected	Detected	Detected	Detected	Detected	Detected	Detected	Detected	Detected	Detected	Detected	Detected	Detected
hsa-miR-424-3p	MIMAT0004749	CAAAACGUGAGGCGCUGCUAU	52.3809523809524	Present	Present	Present	Present	Present	5	No	Detected	Detected	Detected	Detected	Detected	Detected	Detected	Detected	Detected	Detected	Detected	Detected	Detected	Detected	Detected	Detected	Undetected	Detected	Detected	Undetected	Undetected	Undetected	Detected	Detected	Undetected	Detected	Detected	Undetected	Undetected	Detected	Detected	Undetected	Detected	Detected	Detected	Detected	Detected	Detected	Detected
hsa-miR-424-5p	MIMAT0001341	CAGCAGCAAUUCAUGUUUUGAA	36.3636363636364	Present	Present	Present	Present	Present	5	No	Detected	Detected	Detected	Detected	Detected	Detected	Detected	Detected	Detected	Detected	Detected	Detected	Detected	Detected	Detected	Detected	Undetected	Detected	Detected	Detected	Detected	Detected	Detected	Detected	Detected	Detected	Detected	Detected	Detected	Detected	Detected	Detected	Detected	Detected	Detected	Undetected	Detected	Detected	Detected
hsa-miR-425-3p	MIMAT0001343	AUCGGGAAUGUCGUGUCCGCCC	63.6363636363636	Present	Present	Present	Present	Present	5	No	Detected	Detected	Detected	Detected	Detected	Detected	Detected	Detected	Detected	Detected	Detected	Detected	Detected	Detected	Detected	Detected	Detected	Detected	Detected	Detected	Detected	Detected	Detected	Detected	Detected	Detected	Detected	Detected	Detected	Detected	Detected	Detected	Detected	Detected	Detected	Detected	Detected	Detected	Detected
hsa-miR-425-5p	MIMAT0003393	AAUGACACGAUCACUCCCGUUGA	47.8260869565217	Present	Present	Present	Present	Present	5	No	Undetected	Undetected	Undetected	Undetected	Undetected	Undetected	Undetected	Undetected	Undetected	Undetected	Undetected	Undetected	Undetected	Undetected	Undetected	Undetected	Undetected	Undetected	Undetected	Undetected	Undetected	Undetected	Undetected	Detected	Detected	Detected	Detected	Detected	Detected	Detected	Detected	Detected	Detected	Detected	Detected	Detected	Detected	Detected	Detected
hsa-miR-4251	MIMAT0016883	CCUGAGAAAAGGGCCAA	52.9411764705882	Absent	Absent	Absent	Present	Absent	1	No	Absent	Absent	Absent	Absent	Absent	Absent	Absent	Absent	Absent	Absent	Absent	Absent	Absent	Absent	Absent	Absent	Absent	Absent	Absent	Absent	Absent	Absent	Absent	Absent	Absent	Absent	Absent	Absent	Absent	Absent	Absent	Absent	Absent	Absent	Absent	Absent	Absent	Absent	Absent
hsa-miR-4252	MIMAT0016886	GGCCACUGAGUCAGCACCA	63.1578947368421	Absent	Absent	Absent	Present	Absent	1	No	Absent	Absent	Absent	Absent	Absent	Absent	Absent	Absent	Absent	Absent	Absent	Absent	Absent	Absent	Absent	Absent	Absent	Absent	Absent	Absent	Absent	Absent	Absent	Absent	Absent	Absent	Absent	Absent	Absent	Absent	Absent	Absent	Absent	Absent	Absent	Absent	Absent	Absent	Absent
[truncated: 1,573 more rows]
[truncated: 76 more columns]

## Sheet: Table S3-miR correl cluster
Supplementary Table S3 List of miRs belonging to the four clusters shown in Fig. 4A
miRNA	cluster		Number of miRNAs belonging to each cluster
hsa-let-7a-3p	1		1	2	3	4	Total
hsa-let-7b-5p	1		84	173	156	75	488
hsa-let-7d-3p	1
hsa-let-7f-1-3p	1		% of miRNAs belonging to each cluster
hsa-let-7f-2-3p	1		1	2	3	4	Total
[truncated: 483 more rows]

## Sheet: Table S4-MSC classification
Supplementary Table S4 MSC classification of individual samples profiled on the different platforms
[truncated: 37 more rows]

[truncated: 4 more sheets: Table S5-DE analysis, Table S6-Housekeeping miR, Table S7. Performance of miR, Table S8-Normalized data]
